# Supplementary material for: Chemical inhibition of the integrated stress response impairs the ubiquitin-proteasome system
Source: Commun Biol. 2024 Oct 8;7:1282. doi: 10.1038/s42003-024-06974-0 (PMC11461528; doi:10.1038/s42003-024-06974-0)
Supplement: Supplementary file 4 — Supplementary Data 1 [file 42003_2024_6974_MOESM4_ESM.xlsx]

## Sheet: Description 
Source data Xu et al. "Chemical inhibition of the integrated stress response impairs the ubiquitin-proteasome system" Communications Biology

## Sheet: Fig 1c
	Average images FI		Average images SD			Normalized to time point 0
Time point	Ctrl Re	ISRIB Re	Ctrl Re	ISRIB Re		Ctrl Re	ISRIB Re
0	0.202063	0.227374	0.0101487	0.0125561		1	1
1	0.438863	0.491792	0.0168299	0.0208077		2.17192	2.16293
2	0.683927	0.793913	0.0396339	0.0364216		3.38473	3.49167
3	0.783555	1.02002	0.0794533	0.0456993		3.87778	4.4861
4	0.679627	1.00251	0.0963278	0.0751794		3.36345	4.40911
5	0.518496	0.906186	0.110758	0.10947		2.56602	3.98545
6	0.39477	0.759238	0.095877	0.11484		1.9537	3.33917
7	0.292878	0.60093	0.0789008	0.113347		1.44944	2.64292
8	0.225276	0.462938	0.0475504	0.102415		1.11488	2.03602
9	0.189942	0.357433	0.0326162	0.0617553		0.940014	1.57201
10	0.167792	0.301281	0.0207774	0.0649434		0.830395	1.32505
11	0.156347	0.247759	0.0171537	0.0568816		0.773754	1.08966
12	0.149667	0.214418	0.0110087	0.0435296		0.740698	0.943021
13	0.151797	0.194773	0.0105794	0.0349376		0.751237	0.85662
14	0.153448	0.178363	0.0114456	0.0256704		0.759409	0.784448

## Sheet: Fig 1b
Cellular MFI							Normalized to Mean of Ctrl WOHS
Ctrl -HS	ISRIB -HS	Ctrl Re	ISRIB Re	Mean of Ctrl -HS			Ctrl -HS	ISRIB -HS	Ctrl Re	ISRIB Re
524.491	502.155	559.018	645.094	557.12			0.941432	0.901341	1.00341	1.15791
494.461	485.091	557.125	545.506				0.88753	0.870711	1.00001	0.979153
507.993	482.981	535.43	593.406				0.911819	0.866925	0.961068	1.06513
556.476	512.188	617.198	570.954				0.998844	0.91935	1.10784	1.02483
558.337	505.033	531.66	557.01				1.00218	0.906506	0.9543	0.999802
581.31	490.092	525.573	597.684				1.04342	0.879688	0.943374	1.07281
936.545	490.353	578.291	656.339				1.68105	0.880156	1.038	1.17809
520.257	491.735	598.029	566.104				0.933833	0.882637	1.07343	1.01613
553.81	479.449	537.96	626.641				0.994059	0.860585	0.965609	1.12479
540.236	507.773	549.791	601.058				0.969694	0.911424	0.986845	1.07887
533.132	516.826	668.96	709.398				0.956943	0.927674	1.20075	1.27333
537.393	473.784	514.133	624.29				0.964592	0.850417	0.92284	1.12057
507.865	522.887	530.88	616.293				0.91159	0.938553	0.952901	1.10621
543.753	511.188	560.62	1111.01				0.976007	0.917555	1.00628	1.9942
546.894	493.263	515.651	623.459				0.981645	0.885381	0.925565	1.11908
580.946	504.121	599.273	917.177				1.04277	0.90487	1.07566	1.64628
537.396	512.495	651.523	697.906				0.964596	0.919901	1.16945	1.2527
516.428	523.881	505.306	1080.19				0.92696	0.940338	0.906996	1.93889
491.212	493.319	588.025	538.913				0.881698	0.885481	1.05547	0.96732
549.825	509.3	622.955	566.686				0.986905	0.914165	1.11817	1.01717
493.52	488.404	576.778	619.229				0.885841	0.876658	1.03529	1.11148
553.242	513.808	740.809	569.816				0.993039	0.922257	1.32971	1.02279
511.098	516.66	761.528	590.386				0.917393	0.927377	1.3669	1.05971
553.111	493.241	628.222	671.764				0.992804	0.88534	1.12763	1.20578
526.117	523.156	659.102	733.656				0.944352	0.939036	1.18305	1.31687
525.98	513.398	829.729	681.968				0.944106	0.921522	1.48932	1.22409
534.54	504.394	584.702	858.18				0.95947	0.905359	1.04951	1.54039
535.831	499.807	638.968	721.635				0.961788	0.897126	1.14691	1.2953
513.577	524.925	573.715	885.659				0.921842	0.942211	1.02979	1.58971
510.125	525.048	503.589	550.876				0.915646	0.942432	0.903915	0.988792
515.341	523.533	823.565	628.628				0.925009	0.939714	1.47826	1.12835
655.39	497.83	582.515	571.903				1.17639	0.893577	1.04558	1.02653
525.45	491.297	596.118	546.991				0.943154	0.881852	1.07	0.981819
617.887	508.08	698.501	677.004				1.10907	0.911975	1.25377	1.21519
567.883	499.144	677.938	844.661				1.01932	0.895937	1.21686	1.51612
569.64	507.554	649.535	623.3				1.02247	0.911031	1.16588	1.11879
606.232	522.294	674.221	819.514				1.08815	0.937489	1.21019	1.47098
493.857	525.324	591.109	670.389				0.886446	0.942928	1.06101	1.20331
548.526	495.626	565.32	561.83				0.984575	0.889621	1.01472	1.00846
526.77	532.183	582.577	723.291				0.945524	0.95524	1.04569	1.29827
566.552	541.774	580.605	987.804				1.01693	0.972455	1.04215	1.77306
563.631	514.756	585.153	690.947				1.01169	0.923959	1.05032	1.24021
615.544	523.474	603.83	871.65				1.10487	0.939607	1.08384	1.56456
601.894	519.966	627.93	590.479				1.08037	0.933311	1.1271	1.05988
537.605	510.131	645.051	605.815				0.964971	0.915657	1.15783	1.0874
584.78	520.722	611.936	795.942				1.04965	0.934668	1.09839	1.42867
530.297	511.216	558.775	664.236				0.951855	0.917605	1.00297	1.19227
614.785	515.807	540.844	734.578				1.10351	0.925846	0.970785	1.31853
568.282	513.954	513.396	649.163				1.02004	0.922519	0.921518	1.16521
559.472	530.503	561.405	635.857				1.00422	0.952224	1.00769	1.14133
613.064	524.696	599.16	613.49				1.10042	0.941801	1.07546	1.10118
528.694	528.985	694.549	577.692				0.948976	0.949499	1.24668	1.03693
545.759	495.047	512.057	562.434				0.979607	0.888583	0.919115	1.00954
602.842	521.782	565.662	806.647				1.08207	0.93657	1.01533	1.44789
563.335	526.359	650.082	757.059				1.01116	0.944785	1.16686	1.35888
556.334	526.577	567.111	701.762				0.998589	0.945177	1.01793	1.25962
551.347	496.105	609.927	919.729				0.989637	0.890481	1.09479	1.65086
573.372	534.171	576.912	581.98				1.02917	0.958807	1.03553	1.04462
569.203	518.121	620.222	783.971				1.02169	0.929999	1.11326	1.40719
554.387	506.365	631.946	872.915				0.995095	0.908898	1.13431	1.56683
564.909	514.673	565.129	588.025				1.01398	0.92381	1.01438	1.05547
556.147	531.984	592.229	747.408				0.998254	0.954882	1.06302	1.34156
534.149	522.348	593.263	577.481				0.958769	0.937586	1.06488	1.03655
552.088	517.012	605.006	655.974				0.990968	0.928009	1.08595	1.17744
504.745	512.252	658.107	806.956				0.905989	0.919464	1.18127	1.44844
569.343	522.112	593.289	657.391				1.02194	0.937163	1.06492	1.17998
549.846	517.105	767.509	539.069				0.986943	0.928176	1.37764	0.9676
511.969	508.432	654.865	613.301				0.918956	0.912607	1.17545	1.10084
559.772	518.705	516.527	605.041				1.00476	0.931047	0.927138	1.08601
583.461	536.787	793.148	657.648				1.04728	0.963504	1.42366	1.18044
541.73	528.719	632.039	1157.14				0.972375	0.949021	1.13447	2.077
584.656	519.25	610.876	693.387				1.04943	0.932026	1.09649	1.24459
579.251	535.604	656.631	627.25				1.03972	0.96138	1.17862	1.12588
586.7	529.255	706.328	1316.8				1.05309	0.949983	1.26782	2.36358
539.208	499.202	553.328	560.689				0.967849	0.89604	0.993194	1.00641
525.608	519.293	589.841	546.999				0.943437	0.932103	1.05873	0.981833
543.315	516.354	598.13	655.516				0.97522	0.926828	1.07361	1.17662
535.776	531.507	740.848	660.612				0.961689	0.954026	1.32978	1.18576
534.704	498.042	601.654	1048.89				0.959764	0.893959	1.07994	1.8827
582.612	518.087	720.959	807.788				1.04576	0.929937	1.29408	1.44993
585.917	522.56	787.792	590.81				1.05169	0.937967	1.41404	1.06047
532.402	525.451	591.626	1404.08				0.955632	0.943156	1.06194	2.52025
574.965	534.705	603.575	674.483				1.03203	0.959767	1.08339	1.21066
558.419	514.651	529.045	1051.99				1.00233	0.92377	0.949607	1.88827
590.325	563.926	515.203	879.481				1.0596	1.01222	0.924762	1.57862
589.432	526.405	1092.13	805.505				1.058	0.944868	1.96031	1.44584
555.596	526.063	799.121	643.812				0.997265	0.944254	1.43438	1.15561
541.248	513.699	686.012	565.29				0.97151	0.922062	1.23135	1.01466
541.072	518.897	824.906	559.124				0.971194	0.931391	1.48066	1.0036
552.473	523.03	615.162	1075.46				0.991659	0.93881	1.10418	1.9304
540.454	511.642	669.986	619.44				0.970086	0.91837	1.20259	1.11186
549.162	517.883	565.145	625.322				0.985716	0.929572	1.01441	1.12242
585.695	509.885	696.567	725.788				1.05129	0.915216	1.2503	1.30275
561.796	513.264	665.575	954.391				1.00839	0.921281	1.19467	1.71308
592.633	512.428	671.405	652.78				1.06374	0.91978	1.20514	1.1717
531.646	521.76	598.025	1103.31				0.954275	0.936531	1.07342	1.98038
519.281	533.837	621.245	1120.24				0.932081	0.958208	1.1151	2.01077
556.565	511.281	584.919	571.872				0.999004	0.917722	1.0499	1.02648
571.767	525.188	542.483	609.915				1.02629	0.942684	0.973727	1.09476
539.566	515.489	1017.03	711.934				0.968491	0.925275	1.82551	1.27788
583.432	525.886	776.147	1035.99				1.04723	0.943937	1.39314	1.85955
592.893	521.577	573.925	717.598				1.06421	0.936202	1.03016	1.28805
574.42	524.096	586.703	1075.11				1.03105	0.940723	1.0531	1.92977
550.282	517.459	700.92	693.889				0.987726	0.92881	1.25811	1.24549
571.574	509.39	806.124	666.773				1.02594	0.914328	1.44695	1.19682
534.558	517.746	547.147	640.198				0.959503	0.929326	0.982099	1.14912
561.674	527.829	627.361	609.422				1.00817	0.947424	1.12608	1.09388
531.906	503.854	663.039	566.452				0.954743	0.90439	1.19012	1.01675
570.84	509.818	717.412	1079.75				1.02463	0.915096	1.28772	1.9381
568.945	531.583	539.312	668.426				1.02123	0.954162	0.968035	1.19979
556.906	522.445	587.298	626.689				0.999616	0.937761	1.05417	1.12487
553.43	535.056	536.645	626.695				0.993376	0.960397	0.963248	1.12488
584.46	528.809	578.928	778.48				1.04907	0.949184	1.03914	1.39733
553.878	510.358	630.288	998.297				0.994181	0.916065	1.13133	1.79189
601.531	526.144	661.817	667.982				1.07971	0.944399	1.18793	1.19899
539.814	507.926	583.528	1097.96				0.968936	0.9117	1.0474	1.97079
623.055	532.426	605.269	544.32				1.11835	0.955676	1.08642	0.977025
611.856	516.963	587.579	593.759				1.09825	0.92792	1.05467	1.06577
574.128	532.849	622.959	1053.41				1.03053	0.956435	1.11818	1.89081
525.056	508.278	542.507	787.285				0.942447	0.912332	0.97377	1.41313
553.603	510.005	565.717	771.115				0.993687	0.915431	1.01543	1.38411
549.272	518.294	589.612	957.486				0.985913	0.93031	1.05832	1.71863
540.447	525.696	675.474	657.617				0.970073	0.943595	1.21244	1.18039
530.459	508.92	913.853	640.204				0.952145	0.913483	1.64032	1.14913
517.484	520.025	605.953	891.307				0.928855	0.933416	1.08765	1.59985
553.074	506.879	649.34	638.739				0.992738	0.90982	1.16553	1.1465
581.067	520.832	535.711	622.241				1.04298	0.934865	0.961572	1.11689
586.266	503.677	653.686	851.692				1.05231	0.904073	1.17333	1.52874
520.769	522.332	537.178	792.864				0.934752	0.937558	0.964206	1.42315
538.185	521.615	632.244	809.213				0.966013	0.936271	1.13484	1.45249
515.052	503.536	530.448	704.935				0.92449	0.903819	0.952126	1.26532
532.966	509.977	609.075	722.332				0.956645	0.915381	1.09326	1.29655
509.724	531.923	632.784	676.269				0.914926	0.954773	1.13581	1.21387
476.804	529.155	613.852	692.242				0.855837	0.949804	1.10183	1.24254
553.219	508.205	563.173	564.964				0.992998	0.912201	1.01086	1.01408
579.677	539.55	565.382	632.209				1.04049	0.968463	1.01483	1.13478
543.317	508.604	569.121	926.103				0.975225	0.912917	1.02154	1.6623
543.483	563.968	582.712	697.45				0.975522	1.01229	1.04594	1.25188
565.593	503.248	697.65	625.532				1.01521	0.903303	1.25224	1.1228
552.498	547.134	580.003	625.819				0.991703	0.982075	1.04107	1.12331
524.134	542.638	616.213	641.698				0.940792	0.974005	1.10607	1.15181
574.957	540.823	575.798	744.364				1.03202	0.970748	1.03353	1.33609
494.957	521.194	592.474	747.744				0.888421	0.935515	1.06346	1.34216
591.292	497.216	627.562	690.888				1.06134	0.892475	1.12644	1.24011
533.031	491.891	577.307	672.065				0.956762	0.882918	1.03624	1.20632
579.808	515.274	602.588	615.411				1.04072	0.924888	1.08161	1.10463
568.139	516.695	616.853	897.974				1.01978	0.927439	1.10722	1.61181
628.314	515.32	645.296	579.242				1.12779	0.924972	1.15827	1.03971
574.285	521.65	538.315	837.616				1.03081	0.936333	0.966246	1.50347
536.055	505.94	554.431	539.632				0.962189	0.908135	0.995174	0.96861
590.57	504.268	621.124	860.553				1.06004	0.905134	1.11488	1.54465
530.832	500.359	662.445	596.556				0.952814	0.898117	1.18905	1.07079
556.394	522.192	552.832	805.542				0.998696	0.937307	0.992304	1.4459
590.726	506.231	533.813	656.382				1.06032	0.908657	0.958166	1.17817
576.875	506.516	518.43	541.842				1.03546	0.909168	0.930554	0.972577
561.425	513.376	606.875	698.403				1.00773	0.921482	1.08931	1.2536
595.142	515.203	602.606	537.836				1.06825	0.924761	1.08164	0.965387
555.498	501.582	531.274	1151.24				0.997088	0.900312	0.953607	2.06642
540.235	500.632	627.606	640.249				0.969693	0.898608	1.12652	1.14921
553.778	519.945	617.975	546.64				0.994002	0.933273	1.10923	0.981189
548.284	533.506	571.844	620.728				0.98414	0.957614	1.02643	1.11417
532.373	514.002	586.053	602.884				0.95558	0.922605	1.05193	1.08214
560.941	523.269	730.763	594.496				1.00686	0.939239	1.31168	1.06709
559.835	505.434	725.108	544.182				1.00487	0.907226	1.30153	0.976777
549.111	498.06	554.384	603.427				0.985624	0.89399	0.995089	1.08312
614.431	513.719	572.507	814.194				1.10287	0.922097	1.02762	1.46143
615.613	526.378	600.525	1151.49				1.10499	0.944819	1.07791	2.06686
523.83	511.594	635.534	735.483				0.940246	0.918283	1.14075	1.32015
526.36	519.972	555.152	699.294				0.944788	0.933321	0.996468	1.2552
617.669	498.138	547.701	594.902				1.10868	0.894131	0.983094	1.06782
527.649	513.541	633.151	639.146				0.947101	0.921778	1.13647	1.14723
557.009	531.871	552.606	809.175				0.999801	0.95468	0.991897	1.45243
598.727	504.643	627.47	665.934				1.07468	0.905806	1.12627	1.19532
549.185	505.379	543.75	881.782				0.985758	0.907128	0.976002	1.58275
545.264	532.248	638.016	537.112				0.978719	0.955356	1.1452	0.964086
553.128	510.368	647.617	1051.05				0.992835	0.916083	1.16244	1.88657
582.946	487.907	571.33	581.392				1.04636	0.875767	1.02551	1.04357
597.365	499.742	623.955	773.713				1.07224	0.897009	1.11997	1.38877
556.234	498.545	535.701	1282.63				0.99841	0.894861	0.961554	2.30224
520.813	521.726	523.69	689.68				0.934831	0.936469	0.939995	1.23794
551.129	484.619	563.368	619.126				0.989247	0.869865	1.01121	1.1113
538.822	495.041	522.764	539.241				0.967156	0.888571	0.938333	0.967909
566.967	496.684	568.823	762.132				1.01767	0.891521	1.02101	1.36799
527.717	494.608	530.596	593.253				0.947223	0.887794	0.95239	1.06486
595.925	511.055	641.968	875.657				1.06965	0.917316	1.1523	1.57176
514.03	509.895	558.363	692.398				0.922656	0.915233	1.00223	1.24282
581.597	509.534	516.641	548.296				1.04394	0.914585	0.927343	0.984161
579.134	517.788	527.841	575.719				1.03951	0.929402	0.947446	1.03338
556.944	496.231	524.583	637.44				0.999684	0.890708	0.941598	1.14417
524.337	499.476	519.536	787.566				0.941157	0.896532	0.932539	1.41364
515.285	504.087	618.077	784.872				0.924908	0.904809	1.10941	1.4088
552.537	470.271	713.501	555.426				0.991774	0.84411	1.2807	0.996959
593.103	507.644	560.853	723.625				1.06459	0.911193	1.0067	1.29887
554.797	492.64	545.968	590.764				0.995831	0.884262	0.979982	1.06039
563.81	482.685	621.758	1193.45				1.01201	0.866394	1.11602	2.14218
583.039	516.098	569.153	661.12				1.04652	0.926368	1.0216	1.18667
561.084	485.958	584.995	758.299				1.00712	0.872268	1.05003	1.36111
586.482	486.347	546.716	582.583				1.0527	0.872967	0.981326	1.04571
626.27	495.851	550.038	603.114				1.12412	0.890025	0.987288	1.08256
572.41	512.625	539.637	768.621				1.02744	0.920134	0.968619	1.37963
529.041	507.206	526.345	872.055				0.9496	0.910407	0.944761	1.56529
542.199	507.875	577.084	828.965				0.973217	0.911608	1.03583	1.48795
558.751	495.289	586.213	690.179				1.00293	0.889016	1.05222	1.23883
560.459	518.656	553.163	951.199				1.00599	0.93096	0.992898	1.70735
588.397	514.094	587.518	633.068				1.05614	0.92277	1.05456	1.13632
560.091	537.055	711.621	967.61				1.00533	0.963985	1.27732	1.73681
582.439	506.808	548.505	969.294				1.04545	0.909693	0.984536	1.73983
541.683	518.469	555.895	628.954				0.972291	0.930623	0.997802	1.12894
563.009	503.123	533.336	547.821				1.01057	0.903079	0.957309	0.983308
542.313	542.562	571.125	951.096				0.973422	0.973869	1.02514	1.70717
540.271	510.955	570.122	655.943				0.969757	0.917137	1.02334	1.17738
552.02	529.478	524.639	827.449				0.990846	0.950385	0.941698	1.48523
600.369	533.318	596.58	577.923				1.07763	0.957276	1.07083	1.03734
547.039	542.966	608.049	754.083				0.981906	0.974594	1.09142	1.35354
545.385	547.952	668.322	689.115				0.978937	0.983544	1.1996	1.23692
531.025	522.153	593.436	532.855				0.953161	0.937237	1.06519	0.956446
535.107	524.856	686.002	1364.52				0.960487	0.942088	1.23134	2.44924
571.71	531.417	668.756	560.879				1.02619	0.953865	1.20038	1.00675
596.209	511.93	605.895	552.891				1.07016	0.918887	1.08755	0.992409
589.629	521.956	522.926	668.627				1.05835	0.936883	0.938623	1.20015
557.167	529.656	584.974	511.915				1.00008	0.950703	1.05	0.918859
598.692	530.002	572.396	646.734				1.07462	0.951325	1.02742	1.16085
593.811	532.806	558.496	626.964				1.06586	0.956357	1.00247	1.12537
575.502	521.743	728.781	723.148				1.03299	0.9365	1.30812	1.29801
594.397	520.314	500.769	631.016				1.06691	0.933935	0.898853	1.13264
536.118	522.487	579.318	565.133				0.962302	0.937836	1.03984	1.01438
584.721	531.738	588.311	564.494				1.04954	0.954441	1.05599	1.01324
568.976	516.563	535.242	550.515				1.02128	0.927202	0.960731	0.988145
628.145	514.744	658.101	553.426				1.12749	0.923938	1.18125	0.99337
562.645	528.208	759.008	664.097				1.00992	0.948105	1.36238	1.19202
537.382	513.736	591.07	888.981				0.964572	0.922128	1.06094	1.59567
541.163	510.522	624.43	685.377				0.971358	0.91636	1.12082	1.23021
560.941	520.017	657.715	635.174				1.00686	0.933403	1.18056	1.1401
553.022	512.877	512.441	1066.21				0.992644	0.920587	0.919803	1.91378
533.828	515.557	676.27	1078.58				0.958192	0.925397	1.21387	1.93599
520.25	533.566	625.595	546.834				0.93382	0.957722	1.12291	0.981538
506.076	530.027	599.776	620.022				0.908378	0.951369	1.07657	1.11291
536.993	515.421	636.018	574.272				0.963874	0.925152	1.14162	1.03079
548.853	534.466	595.455	1106.17				0.985161	0.959337	1.06881	1.98551
509.364	503.849	531.139	560.533				0.91428	0.904382	0.953366	1.00613
502.47	522.989	586.532	657.238				0.901906	0.938736	1.05279	1.17971
500.03	525.527	571.493	628.683				0.897527	0.943292	1.0258	1.12845
486.626	554.895	590.971	674.511				0.873467	0.996006	1.06076	1.21071
548.938	527.439	577.33	616.922				0.985313	0.946725	1.03628	1.10734
527.623	529.404	618.809	682.052				0.947054	0.950251	1.11073	1.22425
506.594	510.913	572.151	637.727				0.909309	0.917061	1.02698	1.14469
558.6	532.486	582.437	629.182				1.00266	0.955783	1.04544	1.12935
504.291	507.726	605.466	626.465				0.905175	0.91134	1.08678	1.12447
505.058	540.527	660.293	567.922				0.906551	0.970216	1.18519	1.01939
512.42	520.734	603.897	834.255				0.919766	0.93469	1.08396	1.49744
556.021	532.49	571.666	917.326				0.998028	0.955791	1.02611	1.64655
556.565	509.956	616.378	543.854				0.999003	0.915343	1.10636	0.976189
536.21	527.905	575.411	562.043				0.962467	0.94756	1.03283	1.00884
489.716	510.738	602.422	616.953				0.879014	0.916746	1.08131	1.1074
482.82	522.852	678.832	681.169				0.866636	0.93849	1.21847	1.22266
534.6	541.706	565.382	534.849				0.959577	0.972332	1.01483	0.960025
560.698	514.037	625.34	773.718				1.00642	0.922668	1.12245	1.38878
555.331	524.639	622.985	750.901				0.996788	0.941699	1.11822	1.34783
506.51	510.536	603.489	534.06				0.909157	0.916384	1.08323	0.958609
569.357	524.316	518.239	722.048				1.02197	0.941118	0.93021	1.29604
525.043	505.38	595.645	1134.7				0.942423	0.90713	1.06915	2.03673
575.181	507.594	581.503	691.263				1.03242	0.911104	1.04377	1.24078
580.597	541.915	587.118	622.426				1.04214	0.972708	1.05384	1.11722
558.654	551.663	631.351	630.113				1.00275	0.990205	1.13324	1.13102
548.879	526.135	595.942	1225.39				0.985208	0.944383	1.06968	2.19951
515.741	524.616	624.1	955.518				0.925727	0.941657	1.12023	1.7151
581.535	553.103	521.752	557.766				1.04382	0.992789	0.936517	1.00116
567.51	498.546	575.125	598.778				1.01865	0.894863	1.03232	1.07477
547.239	525.194	566.86	578.741				0.982264	0.942695	1.01748	1.03881
512.775	517.48	579.784	1182.76				0.920403	0.928849	1.04068	2.12298
547.609	553.954	676.423	544.183				0.982929	0.994318	1.21414	0.976779
558.416	525.369	532.855	679.815				1.00233	0.943008	0.956445	1.22023
585.362	509.236	602.685	816.416				1.05069	0.914051	1.08179	1.46542
536.155	551.754	565.194	577.222				0.962369	0.990368	1.01449	1.03608
531.235	507.752	755.894	728.676				0.953538	0.911388	1.35679	1.30793
575.927	571.503	611.626	656.911				1.03376	1.02582	1.09783	1.17912
527.27	515.028	574.655	983.039				0.94642	0.924448	1.03147	1.7645
554.747	544.409	528.87	683.513				0.995741	0.977184	0.949292	1.22687
602.474	525.719	602.788	623.84				1.08141	0.943637	1.08197	1.11976
510.38	538.919	635.231	1038.09				0.916105	0.967331	1.1402	1.86331
581.298	538.693	617.171	617.16				1.0434	0.966924	1.10779	1.10777
569.651	531.268	602.041	680.183				1.02249	0.953597	1.08063	1.22089
564.916	510.301	537.317	750.252				1.01399	0.915963	0.964455	1.34666
570.369	536.2	539.199	528.226				1.02378	0.96245	0.967832	0.948136
539.806	528.277	589.46	557.675				0.968922	0.948228	1.05805	1.001
555.397	508.829	553.375	1009.3				0.996907	0.91332	0.993278	1.81164
574.874	511.087	674.521	622.872				1.03187	0.917373	1.21073	1.11802
588.511	515.212	571.909	570.319				1.05635	0.924777	1.02655	1.02369
616.98	527.037	608.498	778.096				1.10745	0.946002	1.09222	1.39664
579.64	530.709	662.241	623.23				1.04042	0.952593	1.18869	1.11866
541.82	544.805	678.73	557.834				0.972537	0.977896	1.21828	1.00128
540.028	553.549	617.03	593.526				0.96932	0.99359	1.10753	1.06535
582.712	506.549	605.408	1027.21				1.04594	0.909228	1.08668	1.84378
650.385	505.365	671.453	616.449				1.16741	0.907103	1.20522	1.10649
549.097	531.816	605.859	613.68				0.9856	0.95458	1.08748	1.10152
578.386	546.46	562.101	1191.9				1.03817	0.980865	1.00894	2.13939
548.255	550.159	607.019	785.188				0.984087	0.987506	1.08957	1.40937
589.678	544.703	753.231	517.529				1.05844	0.977712	1.35201	0.928936
561.966	529.993	531.608	686.273				1.0087	0.951308	0.954207	1.23182
536.41	555.738	560.001	591.895				0.962827	0.99752	1.00517	1.06242
601.83	538.783	623.572	874.034				1.08025	0.967086	1.11928	1.56884
569.66	529.369	583.925	674.225				1.02251	0.950188	1.04811	1.2102
564.436	550.261	588.183	642.871				1.01313	0.987688	1.05576	1.15392
536.254	529.601	920.535	599.379				0.962547	0.950604	1.65231	1.07585
537.2	522.988	572.278	646.035				0.964245	0.938735	1.02721	1.1596
591.445	523.697	749.124	585.213				1.06161	0.940008	1.34464	1.05043
594.392	519.674	716.595	570.425				1.0669	0.932786	1.28625	1.02388
533.243	549.209	596.482	644.022				0.957142	0.985801	1.07065	1.15599
566.228	528.892	575.382	628.663				1.01635	0.949333	1.03278	1.12841
560.296	515.742	609.26	656.901				1.0057	0.925729	1.09359	1.1791
553.142	546.688	563.951	833.408				0.992859	0.981275	1.01226	1.49592
582.595	548.855	619.972	722.528				1.04573	0.985164	1.11282	1.2969
566.142	522.229	514.577	619.004				1.01619	0.937372	0.923637	1.11108
550.644	551.202	635.976	773.661				0.988376	0.989377	1.14154	1.38868
559.493	551.552	641.253	569.199				1.00426	0.990006	1.15101	1.02168
542.159	517.954	638.819	643.018				0.973145	0.929699	1.14665	1.15418
546.556	519.951	638.003	598.721				0.981039	0.933284	1.14518	1.07467
523.592	525.498	960.272	551.815				0.939819	0.943241	1.72364	0.990477
614.571	521.948	607.582	550.907				1.10312	0.936869	1.09058	0.988848
561.872	537.009	549.108	1097.82				1.00853	0.963902	0.985618	1.97052
522.881	511.001	779.117	773.109				0.938543	0.917219	1.39847	1.38769
538.936	503.041	545.458	703.895				0.967361	0.902932	0.979068	1.26345
524.006	512.754	697.879	555.625				0.940563	0.920366	1.25266	0.997317
521.072	502.953	631.55	644.049				0.935295	0.902774	1.1336	1.15603
622.229	528.024	587.183	1083.7				1.11687	0.947774	1.05396	1.94518
568.088	526.101	559.404	714.596				1.01969	0.944322	1.0041	1.28266
555.323	523.304	721.31	566.096				0.996775	0.939302	1.29471	1.01611
519.404	511.712	609.89	917.451				0.932301	0.918495	1.09472	1.64678
540.071	534.046	614.332	569.653				0.969398	0.958584	1.10269	1.0225
605.042	519.941	713.201	554.787				1.08602	0.933266	1.28016	0.995812
525.932	520.957	545.995	595.153				0.944019	0.935089	0.980031	1.06827
518.863	525.313	597.365	764.342				0.931331	0.942909	1.07224	1.37195
523.496	513.91	564.835	1018.25				0.939647	0.92244	1.01385	1.82771
548.326	507.556	651.725	621.427				0.984216	0.911035	1.16981	1.11543
596.276	507.467	680.489	666.909				1.07028	0.910876	1.22144	1.19707
559.192	522.253	589.348	793.873				1.00372	0.937416	1.05785	1.42496
567.901	508.98	686.329	654.22				1.01935	0.913592	1.23192	1.17429
543.967	515.812	539.838	828.435				0.976391	0.925855	0.96898	1.487
585.339	556.006	628.908	627.63				1.05065	0.998	1.12885	1.12656
553.148	512.717	751.894	543.561				0.992871	0.920299	1.34961	0.975662
540.779	498.018	709.157	824.585				0.970669	0.893916	1.2729	1.48009
557.229	494.643	575.873	541.095				1.00019	0.887858	1.03366	0.971236
545.542	510.323	588.602	601.518				0.979218	0.916002	1.05651	1.07969
543.898	521.887	588.9	1259.43				0.976267	0.936759	1.05704	2.2606
538.912	495.235	604.499	631.119				0.967317	0.88892	1.08504	1.13282
560.605	507.012	649.917	546.768				1.00626	0.910058	1.16657	0.981419
536.161	526.231	658.949	653.337				0.962379	0.944556	1.18278	1.1727
618.637	525.267	770.337	870.275				1.11042	0.942825	1.38271	1.5621
629.277	482.997	581.167	570.641				1.12952	0.866954	1.04316	1.02427
575.37	518.471	633.72	655.435				1.03276	0.930628	1.13749	1.17647
559.084	512.476	728.146	766.779				1.00353	0.919867	1.30698	1.37633
550.74	523.605	521.254	616.428				0.988548	0.939842	0.935623	1.10645
534.736	510.922	598.729	886.793				0.959822	0.917077	1.07469	1.59174
610.558	499.102	585.436	586.113				1.09592	0.895861	1.05083	1.05204
570.097	514.069	584.824	570.238				1.02329	0.922725	1.04973	1.02355
558.463	515.862	518.431	984.499				1.00241	0.925944	0.930555	1.76712
555.917	529.075	880.661	548.248				0.99784	0.94966	1.58074	0.984076
552.242	521.941	756.171	643.667				0.991245	0.936855	1.35729	1.15535
561.835	503.631	653.463	625.194				1.00846	0.903991	1.17293	1.12219
512.722	529.331	618.571	1112.36				0.920308	0.95012	1.1103	1.99663
555.336	508.719	752.376	726.937				0.996798	0.913123	1.35047	1.30481
519.497	531.666	647.014	989.106				0.932468	0.954312	1.16135	1.77539
557.73	521.065	544.555	561.875				1.0011	0.935283	0.977447	1.00853
544.465	515.461	642.932	1091.73				0.977285	0.925225	1.15403	1.95959
554.275	515.612	555.518	939.675				0.994894	0.925496	0.997125	1.68667
543.951	504.449	627.892	734.289				0.976363	0.905459	1.12703	1.31801
538.953	509.242	669.911	718.705				0.967392	0.914061	1.20245	1.29004
536.444	516.622	632.822	607.923				0.962887	0.927309	1.13588	1.09119
543.029	529.058	597.045	599.578				0.974708	0.949631	1.07166	1.07621
565.147	512.948	613.141	685.662				1.01441	0.920714	1.10055	1.23073
567.257	486.818	563.092	617.398				1.0182	0.873812	1.01072	1.1082
524.815	534.344	595.104	597.527				0.942014	0.959119	1.06818	1.07253
542.606	508.724	661.643	609.826				0.973948	0.913132	1.18761	1.09461
512.915	514.761	571.591	931.527				0.920655	0.923968	1.02597	1.67204
570.002	507.121	574.181	802.145				1.02312	0.910254	1.03062	1.43981
577.88	488.764	627.139	901.08				1.03726	0.877304	1.12568	1.61739
594.481	518.037	780.848	799.108				1.06706	0.929849	1.40158	1.43436
525.677	508.457	603.722	632.458				0.943562	0.912653	1.08365	1.13523
569.202	520.467	570.449	612.7				1.02169	0.93421	1.02392	1.09976
531.215	506.489	601.99	968.885				0.953502	0.90912	1.08054	1.7391
521.761	518.677	1004.77	609.443				0.936532	0.930997	1.8035	1.09392
544.371	568.333	573.016	769.297				0.977116	1.02013	1.02853	1.38085
511.119	512.199	691.428	729.437				0.917431	0.919369	1.24107	1.3093
507.511	515.183	520.103	615.036				0.910954	0.924726	0.933556	1.10396
513.754	505.53	662.382	793.859				0.92216	0.907398	1.18894	1.42493
527.749	514.516	605.801	628.597				0.94728	0.923528	1.08738	1.1283
527.91	507.931	730.494	581.819				0.94757	0.911708	1.3112	1.04433
544.504	556.407	576.452	688.58				0.977355	0.998721	1.0347	1.23596
546.88	513.865	637.955	772.871				0.98162	0.92236	1.14509	1.38726
535.678	561.428	727.688	1192.55				0.961512	1.00773	1.30616	2.14055
514.719	514.289	654.434	661.691				0.923892	0.923121	1.17467	1.1877
541.756	521.484	604.93	904.22				0.972422	0.936036	1.08582	1.62303
520.462	536.603	594.907	1188.4				0.934201	0.963173	1.06783	2.13312
552.13	575.592	556.995	671.296				0.991044	1.03316	0.999775	1.20494
567.309	558.896	554.191	620.593				1.01829	1.00319	0.994743	1.11393
539.537	499.673	642.447	746.747				0.968439	0.896885	1.15316	1.34037
539.664	519.298	551.184	646.419				0.968668	0.932112	0.989345	1.16029
563.112	510.915	627.79	530.922				1.01076	0.917064	1.12685	0.952976
496.116	517.559	543.974	1064.23				0.890501	0.92899	0.976403	1.91024
570.137	513.952	510.271	644.481				1.02336	0.922515	0.915909	1.15681
507.631	510.91	576.249	721.54				0.91117	0.917056	1.03434	1.29513
513.842	512.641	516.244	663.276				0.922318	0.920162	0.926629	1.19054
551.68	510.787	626.388	635.916				0.990235	0.916835	1.12433	1.14143
515.283	523.586	563.691	581.839				0.924905	0.939809	1.01179	1.04437
557.229	524.303	581.664	592.25				1.00019	0.941096	1.04406	1.06306
545.397	503.489	603.746	1045.52				0.978957	0.903736	1.08369	1.87665
519.802	519.837	491.46	875.979				0.933016	0.933079	0.882144	1.57234
527.721	510.281	609.003	657.805				0.947231	0.915926	1.09313	1.18072
568.478	513.334	629.785	804.734				1.02039	0.921407	1.13043	1.44445
522.963	531.401	657.083	585.111				0.93869	0.953835	1.17943	1.05024
565.358	527.881	546.029	621.59				1.01479	0.947517	0.980092	1.11572
573.775	518.028	605.835	629.739				1.0299	0.929832	1.08744	1.13035
515.187	520.777	659.453	539.326				0.924733	0.934766	1.18368	0.968061
536.526	521.578	605.701	578.688				0.963035	0.936204	1.0872	1.03871
531.52	517.577	609.331	648.2				0.954049	0.929022	1.09371	1.16348
526.863	534.261	587.699	859.439				0.94569	0.958969	1.05489	1.54265
578.319	507.19	616.365	877.878				1.03805	0.910378	1.10634	1.57574
583.602	515.481	567.915	621.526				1.04753	0.92526	1.01938	1.1156
570.268	507.673	648.899	689.479				1.0236	0.911245	1.16474	1.23758
530.555	502.277	587.557	658.057				0.952317	0.90156	1.05463	1.18118
518.442	500.118	503.702	643.762				0.930575	0.897684	0.904118	1.15552
558.025	524.408	594.175	975.716				1.00162	0.941284	1.06651	1.75136
551.441	522.83	752.973	594.136				0.989806	0.938451	1.35155	1.06644
586.942	524.477	607.882	785.135				1.05353	0.941407	1.09112	1.40927
536.528	516.725	598.686	538.72				0.963038	0.927493	1.07461	0.966973
546.728	520.688	608.59	900.898				0.981347	0.934607	1.09238	1.61706
651.063	530.376	703.796	530.07				1.16862	0.951996	1.26327	0.951446
506.595	498.902	588.695	573.903				0.909311	0.895501	1.05668	1.03012
531.002	529.668	555.421	500.531				0.95312	0.950725	0.99695	0.898425
581.052	517.707	584.431	568.696				1.04296	0.929255	1.04902	1.02078
623.647	522.843	685.433	572.767				1.11941	0.938475	1.23031	1.02809
541.185	514.401	600.611	558.294				0.971397	0.923322	1.07806	1.00211
557.198	515.13	516.878	798.985				1.00014	0.924631	0.927768	1.43413
596.438	505.376	509.394	503.108				1.07057	0.907122	0.914335	0.903051
539.882	535.441	562.008	615.871				0.969058	0.961088	1.00877	1.10545
589.864	516.549	573.383	624.203				1.05877	0.927177	1.02919	1.12041
555.069	513.66	604.066	713.306				0.996318	0.921991	1.08427	1.28035
579.547	512.295	577.908	624.671				1.04026	0.919541	1.03731	1.12125
553.699	506.39	625.776	566.172				0.99386	0.908942	1.12323	1.01625
520.157	519.801	514.694	620.828				0.933654	0.933015	0.923847	1.11435
571.1	501.872	542.152	510.953				1.02509	0.900832	0.973133	0.917132
582.253	524.011	547.341	592.944				1.04511	0.940572	0.982448	1.0643
613.541	511.891	544.445	597.874				1.10127	0.918817	0.977249	1.07315
542.462	521.505	509.804	539.297				0.973689	0.936073	0.91507	0.968009
521.504	519.445	550.627	739.889				0.936072	0.932375	0.988345	1.32806
542.417	521.119	642.622	586.347				0.973609	0.935381	1.15347	1.05246
533.635	515.134	613.728	740.037				0.957846	0.924637	1.10161	1.32833
601.21	526.954	521.102	525.047				1.07914	0.945853	0.93535	0.94243
570.292	506.398	614.955	619.128				1.02364	0.908956	1.10381	1.1113
632.691	514.629	563.562	552.333				1.13565	0.923731	1.01156	0.991407
580.361	523.959	582.731	638.658				1.04172	0.940477	1.04597	1.14636
615.216	525.62	597.996	639.558				1.10428	0.943459	1.07337	1.14797
603.457	518.002	526.598	594.874				1.08317	0.929786	0.945214	1.06777
555.59	522.255	624.488	532.24				0.997253	0.937419	1.12092	0.955342
609.626	512.625	571.971	500.13				1.09425	0.920134	1.02666	0.897706
603.357	498.038	655.529	534.318				1.08299	0.893951	1.17664	0.959071
568.928	511.964	560.191	759.266				1.0212	0.918948	1.00551	1.36284
562.247	533.839	565.621	498.588				1.0092	0.958211	1.01526	0.894939
555.75	514.355	573.58	540.766				0.997541	0.923239	1.02954	0.970645
568.218	503.533	828.763	587.17				1.01992	0.903815	1.48758	1.05394
552.369	523.785	536.21	702.969				0.991473	0.940165	0.962467	1.26179
608.407	518.505	555.208	582.416				1.09206	0.930689	0.996568	1.0454
499.689	521.958	975.771	626.437				0.896914	0.936886	1.75146	1.12442
499.439	528.848	651.982	608.375				0.896465	0.949254	1.17027	1.092
564.963	508.779	666.632	959.136				1.01408	0.91323	1.19657	1.7216
564.614	527.631	563.664	558.432				1.01345	0.947069	1.01175	1.00236
572.555	502.95	740.846	561.956				1.02771	0.902767	1.32978	1.00868
566.577	515.606	597.206	610.488				1.01697	0.925484	1.07195	1.09579
564.58	519.519	721.669	654.815				1.01339	0.932508	1.29536	1.17536
497.8	518.125	726.45	560.028				0.893523	0.930006	1.30394	1.00522
557.239	517.334	585.535	623.564				1.00021	0.928587	1.051	1.11926
550.603	516.456	682.43	792.234				0.988303	0.927011	1.22493	1.42202
524.987	516.309	695.988	582.413				0.942323	0.926746	1.24926	1.0454
582.922	533.279	570.623	574.273				1.04631	0.957206	1.02424	1.03079
571.086	504.126	679.596	657.295				1.02507	0.904878	1.21984	1.17981
573.37	501.665	570.119	637.603				1.02917	0.900462	1.02333	1.14446
558.638	546.854	527.887	1167.69				1.00273	0.981573	0.947528	2.09595
562.196	524.056	615.045	592.562				1.00911	0.940652	1.10397	1.06362
531.643	490.678	516.668	689.634				0.95427	0.880741	0.92739	1.23785
518.334	521.394	670.76	674.753				0.930381	0.935874	1.20398	1.21114
539.993	540.522	566.541	531.347				0.969258	0.970207	1.01691	0.953738
544.897	522.336	568.198	619.065				0.978061	0.937565	1.01988	1.11119
563.176	524.042	573.819	671.63				1.01087	0.940626	1.02997	1.20554
559.473	505.472	551.78	597.61				1.00422	0.907294	0.990415	1.07268
539.55	524.491	881.62	1143				0.968463	0.941433	1.58246	2.05162
535.802	502.883	602.573	697.455				0.961735	0.902647	1.08159	1.25189
621.077	489.95	590.908	598.333				1.1148	0.879433	1.06065	1.07397
512.011	519.337	620.441	632.006				0.919031	0.932181	1.11366	1.13442
570.937	514.828	579.997	645.923				1.0248	0.924089	1.04106	1.1594
561.164	519.509	580.139	762.337				1.00726	0.932491	1.04132	1.36835
565.165	511.097	545.921	845.34				1.01444	0.917392	0.979898	1.51734
552.416	520.059	570.08	668.21				0.991556	0.933478	1.02326	1.1994
538.026	500.936	1058.33	649.152				0.965728	0.899152	1.89964	1.16519
580.914	506.847	851.498	577.343				1.04271	0.909763	1.52839	1.0363
574.566	498.055	578.015	593.817				1.03131	0.893981	1.03751	1.06587
542.829	526.075	596.131	589.258				0.974349	0.944276	1.07002	1.05769
558.075	517.536	552.31	777.877				1.00171	0.928949	0.991367	1.39625
570.806	518.243	534.848	691.609				1.02456	0.930218	0.960023	1.2414
561.148	511.851	516.132	688.816				1.00723	0.918745	0.926429	1.23639
595.722	520.161	758.075	953.95				1.06929	0.933661	1.3607	1.71229
632.946	521.484	622.637	1008.23				1.1361	0.936036	1.1176	1.80972
540.059	509.027	512.986	665.412				0.969376	0.913675	0.920781	1.19438
522.36	516.763	581.003	574.169				0.937607	0.927561	1.04287	1.0306
521.762	511.267	555.503	634.036				0.936535	0.917696	0.997098	1.13806
554.987	514.813	654.53	823.677				0.996171	0.924061	1.17484	1.47846
519.809	507.212	578.628	731.907				0.933029	0.910417	1.03861	1.31373
519.579	495.74	565.52	802.631				0.932616	0.889827	1.01508	1.44068
535.943	513.046	622.014	661.605				0.961989	0.920889	1.11648	1.18755
557.809	509.966	913.04	568.811				1.00124	0.915361	1.63886	1.02099
523.244	514.093	529.258	1066.4				0.939194	0.922769	0.94999	1.91413
589.883	517.136	723.111	613.181				1.05881	0.928231	1.29794	1.10063
509.8	506.07	594.576	762.532				0.915064	0.908368	1.06723	1.3687
526.11	508.006	544.029	590.691				0.944338	0.911843	0.976503	1.06026
558.542	499.373	547.102	786.662				1.00255	0.896347	0.982019	1.41202
516.743	507.69	646.56	772.709				0.927526	0.911275	1.16054	1.38697
543.35	515.188	790.497	696.365				0.975284	0.924735	1.4189	1.24994
498.366	517.361	546.005	619.693				0.894539	0.928634	0.980049	1.11231
536.372	512.615	571.135	637.61				0.962758	0.920116	1.02516	1.14448
565.768	503.93	516.648	1067.31				1.01552	0.904526	0.927355	1.91577
521.811	519.919	565.797	703.005				0.936623	0.933227	1.01557	1.26185
571.481	511.615	540.435	822.139				1.02578	0.918321	0.970051	1.47569
539.864	505.234	722.322	799.576				0.969027	0.906868	1.29653	1.4352
529.257	512.174	719.434	1144.73				0.949988	0.919325	1.29134	2.05473
556.811	509.845	572.946	1111.59				0.999445	0.915144	1.02841	1.99525
521.844	512.625	522.877	590.201				0.936682	0.920134	0.938536	1.05938
603.482	508.088	649.45	657.191				1.08322	0.911991	1.16573	1.17962
510.919	509.317	592.599	685.449				0.917071	0.914197	1.06368	1.23034
516.241	506.383	937.2	1067.29				0.926624	0.90893	1.68222	1.91573
531.635	496.615	606.432	666.834				0.954255	0.891396	1.08851	1.19693
529.208	487.857	583.714	705.049				0.949899	0.875676	1.04773	1.26553
573.666	515.89	740.056	754.422				1.0297	0.925994	1.32836	1.35415
528.276	485.795	611.856	575.307				0.948226	0.871976	1.09825	1.03264
531.247	499.458	609.595	591.928				0.953559	0.896499	1.09419	1.06248
792.812	503.933	804.562	888.984				1.42305	0.904533	1.44415	1.59568
555.975	516.067	621.17	632.805				0.997945	0.926312	1.11497	1.13585
547.95	497.716	608.615	562.715				0.98354	0.893373	1.09243	1.01004
585.477	473.185	836.03	846.986				1.0509	0.849341	1.50063	1.52029
614.275	505.317	574.184	676.677				1.10259	0.907016	1.03063	1.2146
587.161	514.823	576.782	700.529				1.05392	0.924079	1.03529	1.25741
546.887	501.3	617.404	696.31				0.981633	0.899807	1.10821	1.24984
596.771	490.068	599.049	631.776				1.07117	0.879646	1.07526	1.134
595.38	500.566	622.433	604.265				1.06868	0.898488	1.11723	1.08462
687.457	498.315	577.979	703.284				1.23395	0.894449	1.03744	1.26236
547.656	515.918	624.882	919.253				0.983013	0.926045	1.12163	1.65001
552.894	513.303	650.727	1103.55				0.992415	0.92135	1.16802	1.98081
589.186	499.421	896.185	639.739				1.05756	0.896433	1.6086	1.1483
556.35	507.684	567.336	669.141				0.998617	0.911265	1.01834	1.20107
546.085	516.205	702.634	582.538				0.980192	0.92656	1.26119	1.04562
568.211	489	683.145	572.284				1.01991	0.877729	1.22621	1.02722
569.959	510.797	909.486	713.067				1.02305	0.916853	1.63248	1.27992
558.25	511.894	605.908	791.904				1.00203	0.918821	1.08757	1.42142
544.601	490.451	595.649	607.73				0.977529	0.880333	1.06916	1.09084
628.948	500.199	573.714	548.005				1.12893	0.89783	1.02979	0.983639
549.344	513.864	569.825	611.1				0.986042	0.922358	1.0228	1.09689
542.615	500.147	594.049	545.43				0.973964	0.897737	1.06628	0.979017
571.139	491.135	585.033	580.569				1.02516	0.88156	1.0501	1.04209
550.72	515.995	573.285	598.339				0.988512	0.926182	1.02902	1.07399
554.699	516.587	567.843	827.772				0.995655	0.927245	1.01925	1.48581
526.69	514.546	639.776	843.959				0.945379	0.923582	1.14836	1.51486
532.915	509.799	570.587	641.185				0.956554	0.915061	1.02417	1.15089
547.132	511.722	589.363	566.868				0.982072	0.918513	1.05787	1.0175
587.908	523.094	555.505	757.897				1.05526	0.938926	0.997101	1.36038
600.1	519.73	636.956	722.186				1.07715	0.932887	1.1433	1.29628
589.021	517.683	611.278	680.667				1.05726	0.929212	1.09721	1.22176
539.296	497.452	565.592	1070.97				0.968007	0.892899	1.01521	1.92233
555.173	520.947	597.749	839.315				0.996506	0.935071	1.07293	1.50652
590.419	537.425	555.78	737.546				1.05977	0.964649	0.997595	1.32385
535.002	506.823	568.164	775.755				0.9603	0.90972	1.01982	1.39244
562.637	524.612	732.547	671.811				1.0099	0.94165	1.31488	1.20586
582.21	503.355	813.858	810.969				1.04503	0.903495	1.46083	1.45565
546.981	503.014	533.357	539.711				0.981801	0.902882	0.957347	0.968752
594.846	520.525	579.365	718.787				1.06772	0.934314	1.03993	1.29018
557.132	491.018	520.531	588.725				1.00002	0.881351	0.934324	1.05673
574.459	502.82	582.784	564.926				1.03112	0.902534	1.04607	1.01401
562.427	508.59	574.824	697.944				1.00953	0.912891	1.03178	1.25277
605.907	504.487	587.71	693.638				1.08757	0.905526	1.05491	1.24504
572.761	533.987	771.494	608.456				1.02807	0.958478	1.38479	1.09215
551.418	502.532	578.371	815.593				0.989765	0.902018	1.03815	1.46395
588.158	523.074	560.445	563.272				1.05571	0.93889	1.00597	1.01104
541.619	512.849	576.927	669.296				0.972177	0.920536	1.03555	1.20135
554.066	504.83	1509.93	872.044				0.994518	0.906143	2.71024	1.56527
584.374	513.831	548.374	580.657				1.04892	0.922299	0.984301	1.04225
550.906	505.184	661.491	789.851				0.988846	0.906777	1.18734	1.41774
545.698	507.814	573.253	1050.67				0.979499	0.911499	1.02896	1.8859
559.896	516.442	540.692	557.741				1.00498	0.926985	0.970513	1.00111
583.251	529.843	590.324	574.632				1.0469	0.951039	1.0596	1.03143
551.146	518.853	555.288	1319.27				0.989277	0.931312	0.996712	2.36802
570.685	512.85	567.669	578.991				1.02435	0.920537	1.01893	1.03926
584.477	512.922	587.589	585.314				1.0491	0.920667	1.05469	1.05061
587.572	500.468	604.837	598.896				1.05466	0.898313	1.08565	1.07499
569.408	523.386	699.574	528.47				1.02206	0.939449	1.2557	0.948574
556.299	502.083	519.224	559.13				0.998527	0.901211	0.931978	1.00361
547.524	525.819	590.778	575.882				0.982776	0.943816	1.06042	1.03368
566.681	515.213	634.243	641.067				1.01716	0.924779	1.13843	1.15068
555.471	541.379	490.13	776.077				0.997041	0.971745	0.879757	1.39302
544.657	519.17	579.047	638.551				0.97763	0.931881	1.03936	1.14616
544.55	520.194	532.293	557.68				0.977438	0.93372	0.955437	1.00101
585.523	511.335	510.68	661.264				1.05098	0.917818	0.916642	1.18693
590.972	533.401	626.939	631.281				1.06076	0.957425	1.12532	1.13312
561.228	517.14	537.442	826.84				1.00737	0.928238	0.964679	1.48413
562.765	514.37	797.518	536.131				1.01013	0.923266	1.4315	0.962326
544.856	520.865	684.909	607.115				0.977987	0.934925	1.22938	1.08974
531.814	518.649	672.342	1098.77				0.954577	0.930947	1.20682	1.97224
534.125	521.317	523.26	1115.85				0.958725	0.935736	0.939223	2.00289
559.994	523.336	652.264	842.887				1.00516	0.939359	1.17078	1.51294
546.615	520.897	640.114	947.619				0.981144	0.934982	1.14897	1.70093
557.753	513.773	601.192	640.779				1.00114	0.922194	1.07911	1.15016
578.764	513.672	647.48	577.14				1.03885	0.922014	1.16219	1.03593
556.739	508.278	783.999	611.163				0.999316	0.912331	1.40724	1.09701
608.355	511.829	715.44	678.435				1.09196	0.918705	1.28418	1.21775
515.808	509.429	541.424	668.294				0.925847	0.914398	0.971827	1.19955
582.405	524.911	712.255	880.97				1.04539	0.942187	1.27846	1.58129
567.449	516.174	619.916	698.544				1.01854	0.926504	1.11272	1.25385
596.764	508.627	645.433	865.718				1.07116	0.912958	1.15852	1.55392
542.29	517.854	653.702	914.084				0.973381	0.929519	1.17336	1.64073
567.992	520.267	543.576	534.102				1.01951	0.93385	0.975689	0.958684
546.121	548.557	600.425	701.083				0.980257	0.984629	1.07773	1.25841
531.086	526.566	561.599	842.359				0.953271	0.945157	1.00804	1.51199
529.804	522.021	507.069	561.54				0.95097	0.937	0.910162	1.00793
538.054	522.365	540.751	543.112				0.965777	0.937616	0.970618	0.974856
542.661	522.678	658.325	1131.67				0.974047	0.938178	1.18166	2.03128
539.386	528.632	575.035	918.953				0.968169	0.948866	1.03216	1.64947
687.43	521.948	589.983	596.214				1.2339	0.936869	1.05899	1.07017
542.424	518.061	634.659	636.804				0.973621	0.929891	1.13918	1.14303
580.757	519.088	611.371	625.818				1.04243	0.931734	1.09738	1.12331
555.106	522.667	563.541	708.516				0.996385	0.938159	1.01153	1.27175
526.246	521.438	716.043	1068.46				0.944582	0.935952	1.28526	1.91782
550.268	522.038	625.437	564.254				0.987701	0.93703	1.12263	1.01281
521.261	523.098	603.797	1106.43				0.935635	0.938933	1.08378	1.98597
551.893	498.135	546.773	1111.5				0.990617	0.894125	0.981427	1.99508
540.26	526.965	636.179	529.051				0.969738	0.945874	1.14191	0.949618
541.595	519.804	599.334	646.36				0.972134	0.93302	1.07577	1.16018
593.467	517.541	615.469	633.986				1.06524	0.928958	1.10473	1.13797
546.438	530.804	520.298	497.845				0.980827	0.952765	0.933907	0.893604
574.646	521.075	541.002	685.675				1.03146	0.935302	0.971069	1.23075
564.375	523.554	580.954	588.407				1.01302	0.93975	1.04278	1.05616
540.099	512.524	658.242	638.228				0.969449	0.919953	1.18151	1.14558
515.652	534.759	578.428	640.92				0.925567	0.959864	1.03825	1.15042
537.517	521.342	746.579	1123.37				0.964814	0.935781	1.34007	2.0164
553.885	529.376	581.345	640.291				0.994194	0.950201	1.04348	1.14929
537.495	528.58	542.093	599.087				0.964775	0.948773	0.973028	1.07533
527.719	563.396	586.602	1024.07				0.947227	1.01127	1.05292	1.83814
545.023	529.103	595.993	578.679				0.978287	0.949711	1.06977	1.0387
496.162	522.274	816.254	611.209				0.890584	0.937453	1.46513	1.09709
550.013	510.505	728.214	708.602				0.987243	0.916328	1.3071	1.2719
541.026	505.014	606.208	618.654				0.971112	0.906472	1.08811	1.11045
581.261	532.255	830.103	1284.36				1.04333	0.955369	1.48999	2.30535
574.078	529.707	661.496	797.339				1.03044	0.950796	1.18735	1.43118
539.578	528.74	533.434	625.78				0.968513	0.949059	0.957485	1.12324
564.403	525.838	827.622	624.303				1.01307	0.94385	1.48554	1.12059
550.559	515.015	572.646	1052.92				0.988223	0.924423	1.02787	1.88993
568.825	521.87	634.759	760.473				1.02101	0.936728	1.13936	1.36501
570.861	526.925	610.739	960.026				1.02466	0.945801	1.09624	1.72319
563.599	490.509	692.727	538.342				1.01163	0.880437	1.24341	0.966294
546.289	538.23	586.281	699.03				0.980559	0.966094	1.05234	1.25472
576.752	515.86	702.631	1104.04				1.03524	0.92594	1.26119	1.98169
557.132	512.495	545.439	541.625				1.00002	0.9199	0.979034	0.972187
537.872	527.48	533.567	1003.75				0.96545	0.946797	0.957724	1.80167
599.337	516.621	648.531	777.098				1.07578	0.927306	1.16408	1.39485
547.403	510.485	602.77	621.256				0.982559	0.916292	1.08194	1.11512
583.609	510.722	887.15	1289.73				1.04755	0.916718	1.59239	2.31499
590.039	514.646	565.679	593.553				1.05909	0.923761	1.01536	1.0654
593.836	491.072	949.712	689.687				1.0659	0.881448	1.70468	1.23795
582.323	515.932	678.492	590.59				1.04524	0.926069	1.21786	1.06008
557.272	516.369	646.974	555.523				1.00027	0.926854	1.16128	0.997133
566.944	517.046	679.507	599.642				1.01763	0.928069	1.21968	1.07632
548.463	507.343	812.756	597.842				0.984462	0.910653	1.45885	1.07309
520.923	519.298	750.563	1015.36				0.935028	0.932112	1.34722	1.82251
590.325	534.384	871.508	801.302				1.0596	0.95919	1.56431	1.43829
580.921	512.52	601.366	578.264				1.04272	0.919946	1.07942	1.03795
589.349	504.013	770.926	1078.53				1.05785	0.904676	1.38377	1.93591
545.701	497.028	957.029	726.393				0.979503	0.892138	1.71781	1.30384
519.241	507.912	613.896	605.186				0.93201	0.911674	1.10191	1.08628
577.991	511.038	617.994	562.318				1.03746	0.917286	1.10927	1.00933
572.988	503.791	616.715	925.726				1.02848	0.904277	1.10697	1.66163
549.536	519.523	587.89	563.693				0.986387	0.932516	1.05523	1.0118
555.671	506.402	576.251	563.755				0.997399	0.908964	1.03434	1.01191
552.577	501.492	601.028	727.355				0.991845	0.90015	1.07881	1.30556
549.906	505.496	607.974	756.64				0.987052	0.907338	1.09128	1.35813
533.237	514.216	801.935	543.978				0.957132	0.92299	1.43943	0.976411
545.163	547.417	576.875	586.659				0.978538	0.982583	1.03546	1.05302
551.977	616.813	613.498	717.09				0.990769	1.10715	1.10119	1.28714
563.789	527.591	573.777	719.615				1.01197	0.946997	1.0299	1.29167
588.558	554.695	516.951	612.586				1.05643	0.995648	0.927898	1.09956
570.322	540.692	672.959	1543.79				1.0237	0.970513	1.20792	2.77103
570.745	527.554	706.58	694.119				1.02446	0.94693	1.26827	1.24591
602.733	550.543	582.539	921.941				1.08187	0.988195	1.04563	1.65483
596.868	568.008	675.003	1274.85				1.07135	1.01954	1.21159	2.28828
622.198	572.035	518.937	597.73				1.11681	1.02677	0.931463	1.07289
577.403	573.651	574.352	512.253				1.03641	1.02967	1.03093	0.919466
553.932	581.242	743.226	576.434				0.994278	1.0433	1.33405	1.03467
550.135	556.852	816.901	870.683				0.987462	0.999519	1.46629	1.56283
522.073	536.546	770.806	817.384				0.937093	0.96307	1.38356	1.46716
571.668	567.514	563.279	567.173				1.02611	1.01866	1.01106	1.01804
548.746	609.2	644.261	567.575				0.98497	1.09348	1.15641	1.01877
529.211	547.524	660.686	741.229				0.949904	0.982776	1.1859	1.33047
598.74	547.52	616.345	662.707				1.07471	0.982768	1.10631	1.18952
514.46	493.613	590.097	567.743				0.923428	0.886008	1.05919	1.01907
545.492	598.839	597.897	639.735				0.979129	1.07488	1.07319	1.14829
571.174	499.768	862.646	553.152				1.02523	0.897057	1.5484	0.992877
558.346	575.077	653.542	672.091				1.0022	1.03223	1.17307	1.20637
547.42	619.74	623.604	746.873				0.982589	1.1124	1.11933	1.3406
591.948	562.302	605.633	661.976				1.06252	1.0093	1.08708	1.18821
563.554	527.111	655.849	738.368				1.01155	0.946135	1.17721	1.32533
539.335	555.019	567.091	526.402				0.968076	0.996229	1.0179	0.944863
570.137	527.559	1138.73	542.532				1.02337	0.946939	2.04396	0.973815
579.985	529.22	600.755	548.46				1.04104	0.949921	1.07832	0.984455
547.706	644.788	550.32	521.971				0.983102	1.15736	0.987795	0.93691
526.2	546.786	612.392	607.075				0.9445	0.981451	1.09921	1.08967
541.265	524.744	572.281	636.915				0.971542	0.941887	1.02721	1.14323
569.789	624.03	619.59	897.507				1.02274	1.1201	1.11213	1.61098
571.116	550.537	555.139	626.944				1.02512	0.988184	0.996444	1.12533
556.629	566.748	544.129	664.229				0.999118	1.01728	0.976681	1.19225
572.987	617.713	641.021	552.275				1.02848	1.10876	1.1506	0.991303
577.912	578.115	604.139	939.083				1.03732	1.03768	1.0844	1.6856
552.057	546.404	968.821	695.741				0.990913	0.980765	1.73898	1.24882
557.019	617.894	588.534	956.651				0.999818	1.10909	1.05639	1.71714
542.992	523.876	780.813	548.328				0.974641	0.940328	1.40152	0.984218
525.273	535.295	585.597	1142.86				0.942837	0.960826	1.05111	2.05137
533.051	531.318	586.806	621.642				0.956798	0.953687	1.05329	1.11581
548.497	570.494	541.944	586.327				0.984523	1.02401	0.97276	1.05242
546.686	564.888	619.339	525.211				0.981271	1.01394	1.11168	0.942725
543.737	550.82	583.836	513.274				0.975978	0.988691	1.04795	0.921298
554.354	543.486	774.093	571.379				0.995036	0.975528	1.38945	1.02559
542.857	561.432	597.809	569.218				0.974399	1.00774	1.07303	1.02172
534.855	516.737	565.41	620.28				0.960035	0.927514	1.01488	1.11337
588.293	565.663	571.705	789.787				1.05595	1.01533	1.02618	1.41762
556.654	518.445	654.054	658.919				0.999164	0.930581	1.17399	1.18272
541.153	532.698	569.5	862.864				0.971341	0.956163	1.02222	1.54879
535.3	543.053	580.481	1058.67				0.960834	0.974751	1.04193	1.90025
563.351	585.956	657.237	731.198				1.01119	1.05176	1.17971	1.31246
556.414	549.109	609.636	755.998				0.998733	0.98562	1.09426	1.35698
576.89	545.465	574.349	857.165				1.03549	0.97908	1.03093	1.53856
582.078	497.13	604.912	523.789				1.0448	0.892322	1.08578	0.940173
567.758	603.794	576.22	1102.09				1.0191	1.08378	1.03428	1.97819
565.055	577.837	647.637	613.957				1.01424	1.03719	1.16247	1.10202
517.449	587.442	639.114	534.513				0.928792	1.05443	1.14717	0.959421
558.781	550.735	667.749	586.88				1.00298	0.988539	1.19857	1.05342
532.12	549.005	595.239	651.344				0.955127	0.985434	1.06842	1.16913
597.212	582.087	640.284	1055.33				1.07196	1.04482	1.14928	1.89426
539.398	542.294	587.565	699.712				0.96819	0.973388	1.05465	1.25595
579.552	575.612	611.312	826.344				1.04026	1.03319	1.09727	1.48324
557.746	551.95	598.263	612.04				1.00112	0.990721	1.07385	1.09858
560.36	611.351	619.964	627.461				1.00582	1.09734	1.1128	1.12626
537.33	570.854	742.864	927.503				0.964478	1.02465	1.3334	1.66482
535.829	572.149	713.47	811.204				0.961783	1.02698	1.28064	1.45607
566.789	608.717	619.244	568.8				1.01736	1.09261	1.11151	1.02096
579.089	636.21	597.77	864.084				1.03943	1.14196	1.07296	1.55098
589.738	560.23	1498.08	873.912				1.05855	1.00558	2.68898	1.56862
555.251	596.978	568.355	579.893				0.996645	1.07154	1.02017	1.04088
556.497	542.535	576.647	752.897				0.998881	0.973821	1.03505	1.35141
512.499	604.121	726.625	670.404				0.919908	1.08436	1.30425	1.20334
594.66	534.986	743.503	510.36				1.06738	0.960271	1.33455	0.916068
548.04	601.353	596.712	647.385				0.983701	1.0794	1.07106	1.16202
548.456	562.35	586.931	1079.05				0.984449	1.00939	1.05351	1.93683
632.391	534.503	641.198	989.084				1.13511	0.959404	1.15092	1.77535
544.968	607.296	630.637	860.342				0.978187	1.09006	1.13196	1.54427
631.504	532.613	696.169	738.012				1.13352	0.956011	1.24959	1.32469
656.227	558.062	751.988	579.428				1.17789	1.00169	1.34978	1.04004
520.018	563.51	559.618	565.823				0.933404	1.01147	1.00448	1.01562
534.553	573.626	591.688	699.957				0.959493	1.02963	1.06205	1.25638
550.948	607.656	617.313	618.491				0.988921	1.09071	1.10804	1.11016
539.777	580.506	650.175	648.37				0.96887	1.04198	1.16703	1.16379
513.273	546.971	684.094	969.911				0.921297	0.981783	1.22791	1.74094
548.525	610.327	598.066	537.361				0.984572	1.0955	1.0735	0.964533
549.996	541.844	875.418	623.038				0.987213	0.97258	1.57133	1.11832
522.257	553.21	773.327	630.034				0.937422	0.992981	1.38808	1.13088
545.803	610.024	635.625	910.523				0.979686	1.09496	1.14091	1.63434
590.464	572.798	644.234	516.862				1.05985	1.02814	1.15636	0.927739
526.99	567.757	560.528	623.03				0.945918	1.01909	1.00612	1.11831
542.698	595.343	1075.03	632.608				0.974114	1.06861	1.92962	1.1355
546.773	564.705	527.753	654.152				0.981427	1.01361	0.947288	1.17417
596.863	560.043	593.53	625.43				1.07134	1.00525	1.06535	1.12261
543.089	540.688	723.11	538.734				0.974815	0.970505	1.29794	0.966999
570.699	609.105	584.762	887.909				1.02437	1.09331	1.04962	1.59375
532.664	553.426	615.119	599.097				0.956103	0.993369	1.1041	1.07535
551.309	520.21	596.814	579.345				0.98957	0.933748	1.07125	1.03989
527.464	567.853	588.616	627.93				0.946769	1.01927	1.05653	1.1271
501.103	590.031	1018.1	794.318				0.899453	1.05907	1.82743	1.42576
581.912	668.272	489.238	526.405				1.0445	1.19951	0.878156	0.944869
515.93	574.596	1013.25	582.475				0.926067	1.03137	1.81873	1.04551
529.165	568.048	932.046	733.017				0.949823	1.01961	1.67297	1.31573
512.327	581.812	604.284	561.688				0.919599	1.04432	1.08466	1.0082
530.277	608.957	634.757	664.232				0.951818	1.09305	1.13935	1.19226
548.209	588.186	505.733	735.026				0.984005	1.05576	0.907764	1.31933
535.694	566.533	561.669	633.275				0.961541	1.0169	1.00817	1.13669
505.403	540.579	606.855	517.089				0.90717	0.97031	1.08927	0.928147
532.989	599.261	586.279	706.759				0.956687	1.07564	1.05234	1.26859
546.03	531.297	567.275	621.446				0.980094	0.95365	1.01823	1.11546
542.016	564.931	609.673	1185.3				0.972889	1.01402	1.09433	2.12755
535.547	522.087	495.088	646.028				0.961278	0.937117	0.888656	1.15959
494.77	552.191	733.036	742.842				0.888086	0.991152	1.31576	1.33336
616.873	589.093	523.677	655.628				1.10725	1.05739	0.939971	1.17682
561.571	527.087	628.363	731.912				1.00799	0.946093	1.12788	1.31374
488.178	619.525	712.515	846.851				0.876252	1.11201	1.27893	1.52005
541.033	554.717	675.636	972.58				0.971124	0.995686	1.21273	1.74573
553.66	556.702	674.26	1200.95				0.99379	0.999249	1.21026	2.15564
536.804	550.243	626.834	825.402				0.963533	0.987657	1.12513	1.48155
606.149	596.928	604.028	572.354				1.088	1.07145	1.0842	1.02734
549.898	551.859	537.838	1114.5				0.987037	0.990556	0.965389	2.00047
570.02	613.51	660.261	577.797				1.02316	1.10122	1.18513	1.03711
595.522	609.642	507.848	742.185				1.06893	1.09428	0.91156	1.33218
609.23	530.184	990.801	742.253				1.09353	0.951651	1.77843	1.3323
603.73	578.324	880.675	597.959				1.08366	1.03806	1.58076	1.0733
531.119	595.542	589.322	589.86				0.95333	1.06897	1.0578	1.05877
565.062	568.257	562.452	694.782				1.01425	1.01999	1.00957	1.2471
538.246	557.707	619.368	586.402				0.966123	1.00105	1.11173	1.05256
557.768	567.011	526.93	650.245				1.00116	1.01775	0.945811	1.16715
581.642	599.687	534.827	638.792				1.04402	1.07641	0.959985	1.1466
576.047	582.954	513.914	566.723				1.03397	1.04637	0.922447	1.01724
512.387	514.727	676.905	596.193				0.919706	0.923907	1.21501	1.07013
579.581	570.742	871.897	613.016				1.04032	1.02445	1.56501	1.10033
561.044	536.375	601.07	997.79				1.00704	0.962764	1.07889	1.79098
577.367	568.018	663.632	810.322				1.03634	1.01956	1.19118	1.45448
546.806	605.957	602.641	819.325				0.981487	1.08766	1.08171	1.47064
540.421	550.583	545.658	566.614				0.970026	0.988266	0.979426	1.01704
549.716	574.757	565.841	624.326				0.986711	1.03166	1.01565	1.12063
561.562	555.649	599.251	587.949				1.00797	0.99736	1.07562	1.05534
541.215	517.392	579.388	623.567				0.971452	0.92869	1.03997	1.11927
551.878	555.072	514.598	718.303				0.990591	0.996324	0.923675	1.28931
553.45	542.798	608.267	627.512				0.993413	0.974293	1.09181	1.12635
589.025	640.374	579.392	546.626				1.05727	1.14944	1.03998	0.981163
520.87	564.507	531.21	875.581				0.934933	1.01326	0.953493	1.57162
592.071	590.847	569.83	620.481				1.06274	1.06054	1.02281	1.11373
560.188	536.156	587.859	568.934				1.00551	0.96237	1.05517	1.02121
564.792	534.034	576.561	1032.41				1.01377	0.958561	1.03489	1.85313
578.938	631.403	831.331	722.372				1.03916	1.13333	1.49219	1.29662
523.867	547.243	583.169	869.297				0.940312	0.982271	1.04676	1.56034
562.398	560.574	559.503	622.693				1.00947	1.0062	1.00428	1.1177
556.648	563.503	635.311	701.199				0.999153	1.01146	1.14035	1.25861
558.689	623.061	581.252	608.195				1.00282	1.11836	1.04332	1.09168
560.163	539.352	668.171	611.87				1.00546	0.968108	1.19933	1.09827
559.431	550.754	585.531	784.633				1.00415	0.988573	1.051	1.40837
558.415	569.655	562.693	677.58				1.00232	1.0225	1.01	1.21622
556.459	552.348	593.757	577.948				0.998813	0.991434	1.06576	1.03739
539.208	505.864	565.454	688.878				0.967849	0.907998	1.01496	1.2365
537.469	558.381	510.132	857.455				0.964728	1.00226	0.915659	1.53909
547.694	573.152	706.294	653.954				0.98308	1.02878	1.26776	1.17381
555.104	608.032	514.526	569.721				0.996382	1.09139	0.923546	1.02262
595.249	555.665	708.81	642.672				1.06844	0.997389	1.27228	1.15356
565.31	558.602	582.97	812.121				1.0147	1.00266	1.0464	1.45771
505.486	571.928	581.734	844.967				0.907319	1.02658	1.04418	1.51667
517.397	554.707	774.698	718.953				0.9287	0.995669	1.39054	1.29048
579.541	558.515	813.606	717.418				1.04025	1.0025	1.46038	1.28773
573.51	743.665	569.401	693.15				1.02942	1.33484	1.02204	1.24417
545.87	576.785	641.362	721.836				0.979806	1.0353	1.15121	1.29566
554.342	558.465	634.408	1256.59				0.995013	1.00242	1.13873	2.25551
571.208	536.289	570.111	615.107				1.02529	0.962609	1.02332	1.10408
581.576	519.502	639.95	882.974				1.0439	0.932477	1.14868	1.58489
622.159	563.4	571.058	572.563				1.11674	1.01127	1.02502	1.02772
520.973	547.846	629.327	576.82				0.935119	0.983354	1.12961	1.03536
579.122	565.103	640.217	624.702				1.03949	1.01433	1.14915	1.12131
563.807	533.397	607.12	637.717				1.012	0.957419	1.08975	1.14467
580.763	530.135	746.182	676.529				1.04244	0.951564	1.33936	1.21433
596.784	498.617	535.307	855.789				1.07119	0.894991	0.960847	1.53609
576.478	504.644	587.019	796.727				1.03475	0.905809	1.05367	1.43008
595.583	538.793	890.768	611.472				1.06904	0.967104	1.59888	1.09756
617.956	525.764	899.747	608.662				1.1092	0.943717	1.615	1.09251
579.549	551.312	596.551	632.759				1.04026	0.989575	1.07078	1.13577
591.211	520.294	579.453	617.058				1.06119	0.9339	1.04009	1.10759
589.884	556.445	575.925	761.005				1.05881	0.998788	1.03375	1.36596
601.701	553.129	630.993	602.389				1.08002	0.992837	1.1326	1.08126
585.208	536.642	601.083	640.558				1.05042	0.963244	1.07891	1.14977
524.62	546.193	779.625	657.179				0.941664	0.980386	1.39939	1.1796
677.116	560.549	620.785	946.062				1.21539	1.00615	1.11428	1.69813
535.288	509.605	776.571	687.869				0.960812	0.914714	1.3939	1.23469
631.376	551.501	598.662	874.096				1.13329	0.989915	1.07457	1.56895
570.754	636.677	579.141	616.088				1.02447	1.1428	1.03953	1.10584
552.258	636.221	616.741	576.22				0.991273	1.14198	1.10702	1.03428
522.859	546.255	541.672	677.611				0.938504	0.980498	0.972271	1.21627
613.516	532.484	571.723	957.348				1.10123	0.955779	1.02621	1.71839
574.438	536.514	579.107	1118.53				1.03109	0.963013	1.03947	2.00771
571.909	539.382	594.663	902.744				1.02655	0.968162	1.06739	1.62038
563.066	557.127	593.381	1134.16				1.01067	1.00001	1.06509	2.03576
538.019	557.82	641.748	643.823				0.965715	1.00126	1.1519	1.15563
492.433	538.62	636.942	591.303				0.883891	0.966793	1.14328	1.06136
570.796	546.252	706.474	771.359				1.02455	0.980492	1.26808	1.38455
548.365	553.651	856.459	900.959				0.984286	0.993773	1.5373	1.61717
520.119	542.381	708.32	639.2				0.933586	0.973544	1.2714	1.14733
579.828	519.687	640.637	861.698				1.04076	0.932809	1.14991	1.5467
514.751	552.623	785.699	812.079				0.92395	0.991929	1.41029	1.45764
551.924	576.665	595.976	616.174				0.990673	1.03508	1.06974	1.106
553.011	548.376	617.664	923.313				0.992625	0.984305	1.10867	1.6573
560.884	539.748	610.224	647.902				1.00676	0.968819	1.09532	1.16295
518.146	534.304	595.815	916.406				0.930044	0.959047	1.06946	1.6449
507.173	502.226	526.595	1123.86				0.910348	0.901468	0.94521	2.01727
514.985	552.47	607.338	895.374				0.92437	0.991654	1.09014	1.60715
517.511	569.051	747.97	806.304				0.928904	1.02141	1.34257	1.44727
531.124	584.038	719.937	676.003				0.953338	1.04832	1.29225	1.21339
506.786	519.306	580.677	620.925				0.909653	0.932126	1.04228	1.11453
551.567	522.982	528.58	606.072				0.990033	0.938724	0.948773	1.08787
634.31	559.34	604.555	589.028				1.13855	1.00398	1.08514	1.05727
566.687	527.534	543.391	786.954				1.01717	0.946895	0.975358	1.41254
533.893	552.378	617.507	670.974				0.958309	0.991488	1.10839	1.20436
556.145	550.094	573.537	759.236				0.99825	0.987389	1.02947	1.36279
558.616	559.844	628.759	577.097				1.00269	1.00489	1.12859	1.03586
532.011	553.304	560.382	594.977				0.954931	0.993151	1.00585	1.06795
555.408	547.202	620.705	607.036				0.996927	0.982198	1.11413	1.0896
514.378	508.165	616.765	594.036				0.923281	0.912129	1.10706	1.06626
550.13	564.219	643.933	713.88				0.987453	1.01274	1.15583	1.28138
592.713	573.123	576.615	885.246				1.06389	1.02872	1.03499	1.58897
587.032	568.058	589.87	622.345				1.05369	1.01963	1.05878	1.11708
555.747	533.464	921.567	861.546				0.997536	0.957538	1.65416	1.54643
523.659	568.851	616.224	678.889				0.939939	1.02106	1.10609	1.21857
545.238	533.067	579.544	594.703				0.978673	0.956827	1.04025	1.06746
598.014	557.862	575.113	637.943				1.0734	1.00133	1.0323	1.14507
554.199	546.314	545.785	842.235				0.994757	0.980603	0.979654	1.51177
524.879	554.497	733.272	947.906				0.94213	0.995291	1.31618	1.70144
516.491	540.474	586.896	707.327				0.927074	0.970121	1.05345	1.26961
571.693	547.736	587.75	1108.48				1.02616	0.983157	1.05498	1.98965
518.024	527.473	652.94	706.58				0.929824	0.946786	1.17199	1.26827
544.719	571.904	676.538	622.002				0.977741	1.02654	1.21435	1.11646
551.245	570.905	611.566	742.395				0.989455	1.02474	1.09773	1.33256
572.576	565.457	523.12	764.488				1.02774	1.01496	0.938972	1.37221
551.308	566.31	592.54	1066.47				0.989568	1.01649	1.06358	1.91425
550.964	528.817	597.717	1044.74				0.98895	0.949198	1.07287	1.87525
558.34	539.007	605.025	694.113				1.00219	0.967489	1.08599	1.24589
513.197	563.833	644.429	615.645				0.92116	1.01205	1.15671	1.10505
545.524	547.949	597.354	564.978				0.979185	0.983539	1.07222	1.0141
552.015	540.194	578.237	824.609				0.990837	0.969618	1.0379	1.48013
541.663	556.201	996.941	644.764				0.972256	0.998351	1.78945	1.15732
591.645	556.512	632.808	968.821				1.06197	0.998908	1.13586	1.73898
514.634	559.646	568.57	667.239				0.92374	1.00453	1.02055	1.19766
583.307	596.608	597.462	965.629				1.047	1.07088	1.07241	1.73325
543.253	551.069	560.312	1153.04				0.97511	0.989139	1.00573	2.06964
517.55	534.573	640.152	727.932				0.928974	0.95953	1.14904	1.3066
542.26	562.707	546.995	776.77				0.973328	1.01003	0.981827	1.39426
547.433	573.497	635.431	1229.39				0.982613	1.0294	1.14056	2.20669
511.087	582.505	588.953	554.973				0.917373	1.04556	1.05714	0.996147
540.84	543.697	618.089	633.693				0.970778	0.975907	1.10944	1.13744
578.833	525.293	581.783	713.012				1.03897	0.942873	1.04427	1.27982
545.544	520.67	592.025	555.558				0.979222	0.934575	1.06265	0.997197
545.188	549.042	667.299	549.061				0.978583	0.985501	1.19776	0.985535
559.469	547.913	559.998	698.563				1.00422	0.983474	1.00517	1.25388
550.498	547.257	563.554	551.75				0.988113	0.982297	1.01155	0.990361
619.67	550.164	597.106	737.446				1.11227	0.987514	1.07177	1.32367
523.886	532.725	540.864	603.129				0.940347	0.956213	0.970821	1.08258
552.261	575.556	561.805	612.727				0.991278	1.03309	1.00841	1.09981
542.114	579.046	564.12	810.705				0.973065	1.03936	1.01256	1.45517
560.744	559.722	544.875	679.723				1.0065	1.00467	0.97802	1.22006
559.396	577.591	573.536	791.843				1.00408	1.03675	1.02947	1.42132
521.682	565.727	612.027	678.091				0.936391	1.01545	1.09855	1.21714
572.868	556.059	587.438	683.721				1.02827	0.998096	1.05442	1.22724
516.294	549.027	560.96	554.402				0.926719	0.985474	1.00689	0.995122
555.631	538.331	561.415	611.427				0.997327	0.966275	1.00771	1.09748
562.448	557.167	610.927	684.904				1.00956	1.00008	1.09658	1.22937
560.203	561.579	575.512	620.222				1.00553	1.008	1.03301	1.11326
541.899	570.315	538.911	557.682				0.972679	1.02368	0.967315	1.00101
561.889	580.425	548.893	707.908				1.00856	1.04183	0.985233	1.27066
614.469	550.085	702.474	579.429				1.10294	0.987373	1.2609	1.04004
545.322	521.173	577.717	641.526				0.978824	0.935477	1.03697	1.15151
557.753	673.163	575.218	601.549				1.00114	1.20829	1.03249	1.07975
542.771	525.901	610.793	558.968				0.974245	0.943963	1.09634	1.00332
546.049	572.903	685.887	629.732				0.980129	1.02833	1.23113	1.13033
562.13	570.075	585.281	649.141				1.00899	1.02325	1.05055	1.16517
640.665	568.081	579.102	645.963				1.14996	1.01967	1.03946	1.15947
565.694	555.074	591.777	639.924				1.01539	0.996327	1.06221	1.14863
587.841	570.728	635.726	779.027				1.05514	1.02442	1.14109	1.39831
569.573	547.92	687.077	700.943				1.02235	0.983486	1.23327	1.25815
524.59	539.548	625.805	550.439				0.941611	0.968459	1.12329	0.988008
580.906	563.986	581.487	733.012				1.04269	1.01232	1.04374	1.31572
533.64	547.904	642.124	556.003				0.957854	0.983458	1.15258	0.997995
552.515	588.36	603.299	599.14				0.991735	1.05607	1.08289	1.07542
568.701	564.065	694.508	771.842				1.02079	1.01247	1.2466	1.38541
557.55	543.749	565.807	617.955				1.00077	0.975999	1.01559	1.10919
560.621	523.343	607.505	1141.65				1.00629	0.939372	1.09044	2.0492
573.822	580.906	599.318	752.114				1.02998	1.04269	1.07574	1.35
521.502	523.293	585.817	586.786				0.936068	0.939283	1.05151	1.05325
559.14	553.112	593.917	1181.65				1.00363	0.992806	1.06605	2.12099
558.211	539.912	556.209	656.7				1.00196	0.969112	0.998364	1.17874
573.328	577.376	571.4	590.397				1.02909	1.03636	1.02563	1.05973
574.329	577.82	676.048	978.379				1.03089	1.03716	1.21347	1.75614
611.934	582.656	780.537	595.146				1.09839	1.04584	1.40102	1.06825
576.012	564.489	584.344	617.163				1.03391	1.01323	1.04887	1.10777
545.022	572.445	620.035	670.399				0.978284	1.02751	1.11293	1.20333
586.661	565.603	639.147	960.006				1.05302	1.01523	1.14723	1.72316
552.842	594.694	630.875	986.636				0.992322	1.06744	1.13239	1.77096
537.371	562.009	624.477	614.45				0.964552	1.00877	1.1209	1.10291
543.305	547.227	595.401	575.845				0.975203	0.982242	1.06871	1.03361
578.239	579.199	660.328	1075.96				1.03791	1.03963	1.18525	1.9313
559.906	560.779	577.442	611.766				1.005	1.00657	1.03648	1.09809
566.287	634.635	710.8	1197.01				1.01645	1.13914	1.27585	2.14858
569.228	525.201	595.298	571.061				1.02173	0.942708	1.06853	1.02502
643.461	538.533	549.727	669.485				1.15498	0.966637	0.98673	1.20169
565.402	541.164	576.955	729.896				1.01487	0.97136	1.0356	1.31012
570.847	551.455	583.734	974.692				1.02464	0.989831	1.04777	1.74952
623.459	568.823	652.23	888.182				1.11908	1.02101	1.17072	1.59424
571.881	565.487	638.663	1268.35				1.02649	1.01502	1.14637	2.27661
611.899	576.516	619.92	571.002				1.09832	1.03482	1.11272	1.02492
550.178	541.302	590.843	545.596				0.987539	0.971607	1.06053	0.979315
538.313	546.1	575.951	551.14				0.966242	0.98022	1.0338	0.989267
549.667	563.94	561.741	602.51				0.986623	1.01224	1.00829	1.08147
584.331	559.747	627.976	672.34				1.04884	1.00472	1.12718	1.20681
586.227	550.494	552.23	713.954				1.05225	0.988106	0.991222	1.28151
541.551	546.816	602.315	1069.34				0.972054	0.981504	1.08112	1.91941
611.509	543.971	870.302	649.456				1.09763	0.976398	1.56214	1.16574
581.719	525.887	577.382	563.104				1.04415	0.943939	1.03637	1.01074
572.79	543.523	581.571	546.108				1.02813	0.975595	1.04389	0.980234
575.776	567.734	559.372	562.092				1.03349	1.01905	1.00404	1.00892
560.183	578.401	679.417	749.755				1.0055	1.0382	1.21952	1.34577
564.558	578.272	552.24	626				1.01335	1.03797	0.99124	1.12363
587.025	525.709	676.652	1200.55				1.05368	0.943619	1.21455	2.15492
556.734	553.879	552.198	583.891				0.999308	0.994182	0.991166	1.04805
606.821	544.554	603.359	908.509				1.08921	0.977445	1.083	1.63072
615.268	532.106	691.258	543.881				1.10437	0.955101	1.24077	0.976236
573.168	576.794	829.372	1193.16				1.0288	1.03531	1.48868	2.14166
603.483	477.35	666.197	535.452				1.08322	0.856818	1.19579	0.961108
562.834	585.855	767.418	706.282				1.01026	1.05158	1.37747	1.26774
559.132	547.085	592.882	692.929				1.00361	0.981987	1.06419	1.24377
533.119	480.956	642.966	1007.38				0.956919	0.86329	1.15409	1.80819
497.148	580.457	586.563	590.776				0.892354	1.04189	1.05285	1.06041
535.485	536.247	562.96	709.094				0.961166	0.962534	1.01048	1.27279
515.81	549.44	657.395	612.308				0.92585	0.986214	1.17999	1.09906
499.246	522.506	556.41	605.752				0.89612	0.93787	0.998725	1.08729
546.994	606.805	594.72	529.219				0.981824	1.08918	1.06749	0.949919
557.895	486.823	582.127	907.688				1.00139	0.873821	1.04489	1.62925
513.941	513.338	675.497	637.228				0.922496	0.921414	1.21248	1.14379
553.826	491.785	594.276	586.625				0.994087	0.882728	1.06669	1.05296
557.881	540.29	528.587	561.317				1.00137	0.969791	0.948784	1.00753
561.707	529.082	659.36	662.41				1.00823	0.949673	1.18352	1.18899
544.903	559.564	703.675	671.846				0.978071	1.00439	1.26306	1.20593
527.282	547.762	607.623	633.245				0.946443	0.983203	1.09065	1.13664
530.355	572.581	572.771	1134.86				0.951958	1.02775	1.02809	2.03701
537.702	500.772	663.622	798.66				0.965145	0.898859	1.19117	1.43355
560.205	502.131	584.952	539.786				1.00554	0.901298	1.04996	0.968886
528.117	536.577	610.748	897.116				0.947942	0.963127	1.09626	1.61027
521.982	516.883	669.844	728.042				0.936929	0.927776	1.20233	1.3068
509.462	533.092	544.924	1148.12				0.914457	0.956871	0.978108	2.06081
537.738	599.588	585.294	664.969				0.965211	1.07623	1.05057	1.19358
569.636	586.625	601.956	615.094				1.02246	1.05296	1.08048	1.10406
551.476	556.588	762.682	704.706				0.989869	0.999045	1.36897	1.26491
570.127	559.391	780.228	581.047				1.02335	1.00408	1.40047	1.04295
560.405	581.48	598.585	780.953				1.0059	1.04373	1.07443	1.40177
573.21	583.799	640.367	763.26				1.02888	1.04789	1.14942	1.37001
557.114	487.488	713.008	1127.41				0.999989	0.875015	1.27981	2.02364
574.909	561.093	641.965	742.6				1.03193	1.00713	1.15229	1.33293
540.099	545.35	609.52	721.377				0.969449	0.978873	1.09405	1.29483
536.791	500.919	641.664	874.146				0.963511	0.899122	1.15175	1.56905
535.024	585.389	586.089	730.992				0.960339	1.05074	1.052	1.31209
528.843	554.732	554.885	592.731				0.949245	0.995713	0.995989	1.06392
535.805	606.552	589.788	560.273				0.961741	1.08873	1.05864	1.00566
554.428	553.447	629.562	789.539				0.995168	0.993408	1.13003	1.41718
543.864	547.467	665.606	1028				0.976206	0.982673	1.19473	1.84521
545.847	553.617	692.507	756.669				0.979765	0.993712	1.24301	1.35818
533.43	496.557	607.644	978.034				0.957477	0.891293	1.09069	1.75552
530.345	611.464	744.39	593.625				0.95194	1.09754	1.33614	1.06553
502.83	565.538	780.421	691.089				0.902552	1.01511	1.40081	1.24047
549.627	565.024	628.26	635.968				0.986551	1.01419	1.12769	1.14153
540.58	612.762	645.466	808.146				0.970311	1.09987	1.15858	1.45058
561.311	533.896	685.16	582.675				1.00752	0.958315	1.22982	1.04587
542.249	585.323	756.381	545.943				0.973308	1.05062	1.35766	0.979937
505.091	578.628	683.392	1297.42				0.906611	1.03861	1.22665	2.3288
548.949	562.714	771.629	535.206				0.985334	1.01004	1.38503	0.960665
547.142	576.062	581.014	898.611				0.98209	1.034	1.04289	1.61296
566.56	590.12	610.312	514.048				1.01694	1.05923	1.09548	0.922688
555.453	535.568	693.226	569.212				0.997008	0.961315	1.2443	1.0217
545.174	546.91	676.149	880.711				0.978558	0.981674	1.21365	1.58083
604.022	584.048	563.31	676.718				1.08419	1.04834	1.01111	1.21467
547.178	521.136	547.702	601.647				0.982154	0.93541	0.983096	1.07992
600.17	551.911	609.848	1224.12				1.07727	0.99065	1.09464	2.19723
522.413	520.211	620.79	750.463				0.937703	0.933751	1.11428	1.34704
560.544	547.25	719.329	700.878				1.00615	0.982283	1.29116	1.25804
555.095	521.824	573.873	611.927				0.996365	0.936645	1.03007	1.09838
531.841	530.378	572.305	974.951				0.954625	0.952	1.02726	1.74998
573.283	543.466	577.737	547.967				1.02901	0.975491	1.03701	0.983571
536.638	516.11	614.444	753.895				0.963236	0.92639	1.10289	1.3532
555.919	544.061	780.005	805.314				0.997845	0.976559	1.40007	1.44549
522.121	547.512	735.771	1224.56				0.937179	0.982755	1.32067	2.19802
561.997	550.557	654.761	732.747				1.00875	0.98822	1.17526	1.31524
578.083	573.392	621.819	1153.12				1.03763	1.02921	1.11613	2.06978
567.417	535.412	605.473	764.113				1.01848	0.961036	1.08679	1.37154
570.368	523.533	552.716	575.116				1.02378	0.939713	0.992095	1.0323
577.011	548.841	617.527	1068.72				1.0357	0.985139	1.10843	1.9183
564.815	572.733	608.867	1033.79				1.01381	1.02802	1.09288	1.85559
541.185	541.583	661.825	545.898				0.971397	0.972112	1.18794	0.979858
562.696	544.538	535.21	550.117				1.01001	0.977416	0.960673	0.98743
567.062	551.379	595.972	711.521				1.01785	0.989695	1.06974	1.27714
517.78	542.955	632.398	555.809				0.929386	0.974574	1.13512	0.997646
541.962	549.645	620.756	582.631				0.972793	0.986583	1.11422	1.04579
572.924	588.622	610.24	606.767				1.02837	1.05655	1.09535	1.08911
532.891	549.631	539.328	737.369				0.95651	0.986558	0.968064	1.32354
549.619	554.936	621.333	604.595				0.986536	0.996079	1.11526	1.08522
566.162	558.114	529.16	691.848				1.01623	1.00178	0.949814	1.24183
547.213	553.385	584.232	585.769				0.982217	0.993296	1.04866	1.05142
583.314	545.88	613.76	590.73				1.04702	0.979824	1.10167	1.06033
582.955	546.853	554.169	598.877				1.04637	0.981571	0.994704	1.07495
546.191	533.78	631.012	736.947				0.980383	0.958106	1.13263	1.32278
562.33	530.701	599.897	677.959				1.00935	0.952579	1.07678	1.2169
535.853	530.505	579.723	595.734				0.961827	0.952227	1.04057	1.06931
589.196	561.131	584.777	841.037				1.05757	1.0072	1.04964	1.50961
620.462	531.744	580.33	793.542				1.1137	0.954452	1.04166	1.42437
591.06	543.661	649.958	1020.76				1.06092	0.975841	1.16664	1.83221
581.588	575.348	622.184	609.512				1.04392	1.03272	1.11679	1.09404
544.305	653.871	602.416	1041.63				0.976997	1.17366	1.0813	1.86967
534.673	580.066	570.09	1298.78				0.959709	1.04119	1.02328	2.33124
563.344	554.029	520.884	1141.67				1.01117	0.994452	0.934959	2.04924
572.008	576.679	561.483	639.64				1.02672	1.03511	1.00783	1.14812
554.429	587.153	569.6	782.127				0.99517	1.05391	1.0224	1.40387
565.76	608.583	570.723	747.724				1.01551	1.09237	1.02442	1.34212
580.757	534.918	542.294	646.518				1.04243	0.960148	0.973389	1.16046
561.384	562.752	619.297	551.12				1.00765	1.01011	1.1116	0.989231
531.306	613.053	522.409	542.041				0.953666	1.1004	0.937695	0.972934
607.325	610.816	540.573	710.828				1.09011	1.09638	0.970299	1.2759
570.43	598.546	589.846	647.286				1.02389	1.07436	1.05874	1.16184
572.317	529.46	919.016	602.099				1.02728	0.950351	1.64958	1.08073
523.849	518.359	652.095	1179.22				0.94028	0.930426	1.17047	2.11663
580.729	539.635	599.359	637.796				1.04238	0.968616	1.07582	1.14481
545.392	596.361	579.54	584.144				0.978948	1.07044	1.04024	1.04851
562.062	562.29	534.811	1189.25				1.00887	1.00928	0.959956	2.13463
533.906	520.775	590.44	605.794				0.958333	0.934763	1.05981	1.08737
558.992	577.557	671.089	1179.47				1.00336	1.03668	1.20457	2.11708
503.741	570.615	673.335	712.645				0.904188	1.02422	1.2086	1.27916
550.049	576.888	564.158	714.428				0.987308	1.03548	1.01263	1.28236
548.495	612.444	532.366	636.803				0.984518	1.0993	0.955568	1.14303
586.38	566.944	813.164	616.643				1.05252	1.01763	1.45958	1.10684
539.083	545.548	611.751	636.686				0.967625	0.979228	1.09806	1.14282
528.34	602.87	526.356	590.369				0.948342	1.08212	0.944781	1.05968
532.957	617.116	632.233	926.182				0.956628	1.10769	1.13482	1.66245
551.44	576.689	521.892	593.56				0.989805	1.03513	0.936768	1.06541
523.736	603.544	567.429	604.408				0.940077	1.08333	1.0185	1.08488
542.579	586.494	666.848	622.769				0.9739	1.05272	1.19696	1.11784
524.39	578.839	692.817	658.543				0.941252	1.03899	1.24357	1.18205
531.743	588.241	524.757	606.955				0.954449	1.05586	0.94191	1.08945
527.227	571.686	792.287	1104.59				0.946344	1.02615	1.42211	1.98268
527.213	564.539	580.535	715.744				0.946318	1.01332	1.04203	1.28472
513.831	562.766	528.882	704.24				0.922298	1.01014	0.949315	1.26407
526.215	555.231	718.571	629.566				0.944528	0.99661	1.2898	1.13004
535.642	584.566	525.217	1207.03				0.961448	1.04926	0.942736	2.16655
527.931	545.143	594.673	534.754				0.947608	0.978502	1.0674	0.959854
514.307	575.998	582.531	693.442				0.923153	1.03388	1.04561	1.24469
540.366	547.457	686.282	656.293				0.969928	0.982655	1.23184	1.17801
511.6	560.636	552.787	681.671				0.918294	1.00631	0.992222	1.22356
577.658	504.384	577.936	595.556				1.03686	0.905341	1.03736	1.06899
527.682	542.789	660.388	718.622				0.94716	0.974277	1.18536	1.28989
552.152	547.267	597.219	1387.38				0.991082	0.982315	1.07197	2.49027
608.727	565.644	534.5	596.818				1.09263	1.0153	0.959399	1.07126
548.246	540.715	595.647	716.797				0.984071	0.970554	1.06915	1.28661
544.028	555.988	585.525	1049.43				0.9765	0.997968	1.05099	1.88367
520.242	553.541	532.164	598.58				0.933806	0.993576	0.955205	1.07442
563.995	566.308	576.112	1269.19				1.01234	1.01649	1.03409	2.27813
568.494	538.112	921.195	718.808				1.02042	0.965881	1.65349	1.29022
560.011	560.889	642.88	598.069				1.00519	1.00677	1.15393	1.0735
537.243	551.759	562.991	613.288				0.964322	0.990377	1.01054	1.10082
573.495	533.802	540.328	646.214				1.02939	0.958145	0.96986	1.15992
563.015	617.169	648.791	648.651				1.01058	1.10778	1.16454	1.16429
568.718	559.547	601.079	635.83				1.02082	1.00436	1.0789	1.14128
587.154	556.024	640.638	934.348				1.05391	0.998032	1.14991	1.6771
554.769	570.608	794.279	757.655				0.99578	1.02421	1.42569	1.35995
574.802	512.305	572.428	557.156				1.03174	0.919559	1.02748	1.00006
555.621	575.625	907.731	715.032				0.997309	1.03322	1.62933	1.28344
561.614	569.251	842.438	691.543				1.00807	1.02178	1.51213	1.24128
570.722	580.329	785.151	1185.86				1.02441	1.04166	1.4093	2.12856
549.289	563.099	832.697	767.334				0.985944	1.01073	1.49465	1.37732
580.435	504.105	542.443	636.161				1.04185	0.904841	0.973655	1.14187
598.162	503.732	696.739	562.635				1.07367	0.904171	1.25061	1.0099
560.281	563.057	853.226	571.863				1.00567	1.01066	1.53149	1.02646
550.298	610.713	556.254	1008.69				0.987755	1.0962	0.998446	1.81054
575.458	591.455	577.988	662.355				1.03292	1.06163	1.03746	1.18889
567.335	531.655	589.981	664.383				1.01834	0.954292	1.05898	1.19253
548.442	503.681	625.699	784.975				0.984423	0.90408	1.1231	1.40899
554.193	574.274	631.304	980.717				0.994747	1.03079	1.13316	1.76033
573.835	490.555	583.654	611.657				1.03	0.88052	1.04763	1.09789
580.007	495.934	580.052	1119.16				1.04108	0.890174	1.04116	2.00883
548.686	512.25	571.813	900.509				0.984861	0.91946	1.02637	1.61637
614.647	527.759	599.846	1028.79				1.10326	0.947298	1.07669	1.84663
539.368	569.321	542.994	1028.08				0.968136	1.0219	0.974645	1.84535
546.007	585.696	531.344	846.538				0.980052	1.05129	0.953733	1.51949
584.784	535.552	536.519	783.431				1.04966	0.961286	0.963022	1.40621
555.141	593.046	586.811	1140.74				0.996447	1.06449	1.05329	2.04757
507.384	532.465	678.218	772.788				0.910727	0.955745	1.21736	1.38711
514.196	556.127	569.206	704.727				0.922954	0.998217	1.02169	1.26495
611.331	548.882	526.216	718.322				1.09731	0.985213	0.944529	1.28935
516.388	533.923	570.302	719.975				0.926889	0.958363	1.02366	1.29232
579.006	509.297	558.43	1135.46				1.03928	0.914161	1.00235	2.03808
537.374	529.643	600.502	743.527				0.964557	0.950681	1.07787	1.33459
513.588	586.768	532.596	869.172				0.921862	1.05322	0.95598	1.56012
621.141	498.899	581.807	552.475				1.11491	0.895497	1.04431	0.991662
547.092	564.78	661.549	617.173				0.982001	1.01375	1.18744	1.10779
598.254	548.562	578.648	619.617				1.07383	0.984638	1.03864	1.11218
598.416	558.663	570.685	709.754				1.07412	1.00277	1.02435	1.27397
587.981	562.588	564.96	1083.73				1.05539	1.00981	1.01407	1.94524
605.431	561.311	607.2	1166.26				1.08672	1.00752	1.08989	2.09338
516.692	556.532	561.958	643.7				0.927434	0.998944	1.00868	1.15541
589.176	556.243	603.836	703.961				1.05754	0.998425	1.08385	1.26357
509.625	583.517	793.985	706.457				0.914749	1.04738	1.42516	1.26805
576.32	563.129	516.324	677.799				1.03446	1.01079	0.926773	1.21661
592.739	545.329	562.482	903.726				1.06393	0.978835	1.00962	1.62214
566.247	536.027	593.714	594.203				1.01638	0.96214	1.06568	1.06656
596.741	607.702	767.699	868.746				1.07112	1.09079	1.37798	1.55935
622.843	638.567	601.755	986.698				1.11797	1.14619	1.08012	1.77107
577.036	584.003	596.345	695.105				1.03575	1.04825	1.07041	1.24768
569.762	543.419	820.117	1064.96				1.02269	0.975408	1.47207	1.91155
628.961	544.01	520.277	620.425				1.12895	0.976469	0.933868	1.11363
610.911	538.542	572.635	597.578				1.09655	0.966653	1.02785	1.07262
552.338	580.847	599.911	585.826				0.991416	1.04259	1.07681	1.05153
543.158	550.473	632.672	683.389				0.974939	0.988069	1.13561	1.22665
592.59	575.321	573.686	575.049				1.06367	1.03267	1.02974	1.03218
570.459	617.969	608.167	585.413				1.02394	1.10922	1.09163	1.05078
563.124	559.768	688.373	887.762				1.01078	1.00475	1.23559	1.59349
550.175	553.494	701.094	598.246				0.987534	0.993491	1.25843	1.07382
550.904	563.554	577.367	830.659				0.988842	1.01155	1.03634	1.49099
566.801	579.496	648.621	610.664				1.01738	1.04016	1.16424	1.09611
584.443	554.784	622.401	1183.68				1.04904	0.995807	1.11718	2.12463
614.297	545.507	605.407	859.023				1.10263	0.979155	1.08667	1.5419
546.504	524.348	600.179	588.634				0.980945	0.941176	1.07729	1.05657
555.123	554.271	577.741	615.783				0.996415	0.994887	1.03701	1.1053
576.254	524.96	567.343	576.213				1.03435	0.942274	1.01835	1.03427
572.023	520.585	722.862	701.021				1.02675	0.934422	1.2975	1.25829
583.484	572.592	809.239	867.343				1.04732	1.02777	1.45254	1.55683
549.342	564.999	529.812	1240.2				0.986039	1.01414	0.950984	2.22609
560.442	528.844	564.559	734.185				1.00596	0.949247	1.01335	1.31782
585.355	568.836	732.051	863.637				1.05068	1.02103	1.31399	1.55018
551.396	581.382	665.374	521.065				0.989725	1.04355	1.19431	0.935283
594.957	569.112	549.308	732.591				1.06792	1.02153	0.985978	1.31496
577.47	544.989	522.995	611.1				1.03653	0.978226	0.938748	1.09689
499.122	561.028	565.858	750.36				0.895897	1.00701	1.01568	1.34685
595.48	575.997	942.732	555.645				1.06885	1.03388	1.69215	0.997353
563.747	500.079	626.085	753.12				1.01189	0.897614	1.12379	1.35181
545.647	581.142	605.73	865.493				0.979406	1.04312	1.08725	1.55351
537.704	520.022	800.265	717.762				0.96515	0.933411	1.43643	1.28834
555.323	557.23	594.501	818.651				0.996774	1.0002	1.0671	1.46943
583.83	554.714	552.9	965.622				1.04794	0.995682	0.992426	1.73324
581.214	549.577	601.648	959.656				1.04325	0.98646	1.07993	1.72253
515.344	602.285	646.683	631.273				0.925014	1.08107	1.16076	1.1331
573.911	586.031	678.217	582.666				1.03014	1.05189	1.21736	1.04585
581.034	562.89	677.955	553.288				1.04293	1.01036	1.21689	0.993121
596.632	547.797	636.134	645.021				1.07092	0.983265	1.14183	1.15778
548.261	557.68	551.994	626.256				0.984098	1.001	0.990799	1.1241
588.012	571.412	646.863	1113.55				1.05545	1.02565	1.16108	1.99876
575.133	587.403	646.967	845.826				1.03233	1.05436	1.16127	1.51821
569.412	555.299	596.312	713.684				1.02206	0.996732	1.07035	1.28102
586.483	565.988	715.179	962.661				1.05271	1.01592	1.28371	1.72792
552.282	571.548	628.914	606.843				0.991316	1.0259	1.12887	1.08925
563.047	563.264	578.879	683.217				1.01064	1.01103	1.03906	1.22634
534.46	533.079	655.346	613.76				0.959326	0.956848	1.17631	1.10167
571.232	578.317	581.948	984.259				1.02533	1.03805	1.04456	1.76669
544.273	534.77	587.215	686.889				0.976941	0.959883	1.05402	1.23293
552.335	553.707	544.163	613.244				0.991412	0.993873	0.976742	1.10074
551.106	647.843	730.147	576.785				0.989205	1.16284	1.31057	1.0353
538.013	534.537	591.185	964.514				0.965704	0.959464	1.06115	1.73125
544.731	538.87	558.413	596.818				0.977763	0.967242	1.00232	1.07126
559.362	659.217	552.409	700.422				1.00402	1.18326	0.991544	1.25722
528.515	517.158	653.069	592.35				0.948655	0.92827	1.17222	1.06324
550.624	543.551	697.837	585.763				0.98834	0.975645	1.25258	1.05141
532.069	572.352	572.94	574.83				0.955034	1.02734	1.0284	1.03179
532.423	562.088	599.182	595.546				0.955671	1.00892	1.0755	1.06897
572.847	548.442	725.913	680.803				1.02823	0.984423	1.30297	1.22201
600.986	549.912	673.735	594.186				1.07874	0.987062	1.20932	1.06653
637.52	557.273	618.794	1103.15				1.14431	1.00028	1.1107	1.98009
524.126	567.592	567.062	556.88				0.940778	1.0188	1.01785	0.999569
546.482	586.914	550.372	503.782				0.980905	1.05348	0.987887	0.904262
560.677	568.495	541.165	551.273				1.00639	1.02042	0.971362	0.989505
557.724	553.846	809.216	554.524				1.00108	0.994124	1.4525	0.995341
547.431	540.364	598.72	567.527				0.982608	0.969924	1.07467	1.01868
539.777	544.225	602.858	595.58				0.968871	0.976855	1.0821	1.06903
561.102	521.533	571.337	533.691				1.00715	0.936123	1.02552	0.957946
523.494	570.433	639.026	504.218				0.939644	1.0239	1.14702	0.905044
559.591	512.489	534.353	567.876				1.00444	0.91989	0.959135	1.01931
573.959	551.142	599.145	987.733				1.03022	0.989269	1.07543	1.77293
547.404	522.054	522.429	613.435				0.98256	0.937058	0.937732	1.10108
615.015	521.293	589.749	573.098				1.10392	0.935692	1.05857	1.02868
568.48	549.813	588.546	1198.22				1.02039	0.986885	1.05641	2.15074
591.371	576.835	527.008	572.382				1.06148	1.03539	0.945951	1.0274
534.034	570.779	655.129	563.927				0.958561	1.02452	1.17592	1.01222
604.866	526.869	610.493	499.125				1.0857	0.945702	1.0958	0.895902
553.939	550.587	553.27	555.812				0.99429	0.988274	0.99309	0.997652
534.314	522.087	589.392	596.408				0.959065	0.937118	1.05793	1.07052
521.399	523.047	705.77	581.508				0.935882	0.93884	1.26682	1.04377
558.741	513.438	565.482	590.066				1.00291	0.921593	1.01501	1.05914
594.464	572.892	620.433	629.51				1.06703	1.02831	1.11364	1.12994
561.365	561.739	603.824	536.039				1.00762	1.00829	1.08383	0.96216
586.034	557.139	584.482	588.839				1.0519	1.00003	1.04911	1.05693
582.322	532.628	681.028	587.988				1.04524	0.956039	1.22241	1.05541
541.863	542.376	615.388	886.173				0.972615	0.973535	1.10459	1.59063
551.551	550.17	767.283	605.033				0.990004	0.987526	1.37723	1.086
561.943	558.697	749.999	1001.89				1.00866	1.00283	1.34621	1.79833
614.637	554.182	542.005	663.972				1.10324	0.994726	0.972869	1.19179
530.947	565.109	698.51	617.265				0.95302	1.01434	1.25379	1.10796
548.413	535.067	937.533	512.867				0.984371	0.960416	1.68282	0.920569
496.344	614.643	569.75	1120.68				0.890911	1.10325	1.02267	2.01157
493.034	545.624	506.517	739.705				0.884969	0.979366	0.909171	1.32773
545.431	526.493	618.346	1018.51				0.979018	0.945026	1.1099	1.82817
583.193	563.965	504.386	641.93				1.0468	1.01229	0.905346	1.15223
542.587	557.436	682.121	1036.06				0.973914	1.00057	1.22437	1.85968
479.808	546.191	1019.05	843.476				0.861229	0.980383	1.82913	1.51399
564.9	559.866	613.782	788.91				1.01396	1.00493	1.1017	1.41605
535.342	552.482	574.802	604.896				0.96091	0.991675	1.03174	1.08576
549.787	557.839	670.736	832.886				0.986837	1.00129	1.20393	1.49499
554.114	553.785	758.828	735.052				0.994604	0.994013	1.36206	1.31938
497.456	586.386	679.289	607.137				0.892906	1.05253	1.21929	1.08978
532.438	532.926	564.631	586.031				0.955697	0.956573	1.01348	1.05189
532.309	579.018	715.167	657.91				0.955465	1.0393	1.28368	1.18091
516.098	517.522	594.209	576.123				0.926368	0.928923	1.06657	1.03411
539.182	587.453	654.218	575.971				0.967803	1.05445	1.17429	1.03384
548.056	553.708	1309.49	556.428				0.983731	0.993876	2.35047	0.998758
511.905	579.305	610.129	761.372				0.918842	1.03982	1.09515	1.36662
544.746	546.856	566.325	1238.96				0.97779	0.981576	1.01652	2.22386
528.299	502.582	575.602	544.409				0.948267	0.902108	1.03317	0.977184
483.692	534.757	809.928	688.971				0.8682	0.95986	1.45378	1.23667
547.208	522.425	579.491	553.165				0.982208	0.937725	1.04015	0.992901
538.963	534.703	539.826	770.593				0.967409	0.959762	0.968959	1.38317
563.698	542.751	541.564	661.323				1.01181	0.974208	0.972077	1.18704
577.493	569.449	639.646	598.175				1.03657	1.02213	1.14813	1.07369
536.949	580.914	525.367	636.705				0.963794	1.04271	0.943005	1.14285
527.561	532.905	577.814	598.356				0.946943	0.956535	1.03714	1.07402
549.484	566.997	508.841	633.634				0.986293	1.01773	0.913341	1.13734
549.999	550.984	522.99	714.037				0.987218	0.988986	0.938738	1.28166
545.157	495.085	521.342	707.845				0.978527	0.88865	0.93578	1.27054
494.559	507.092	586.004	559.84				0.887706	0.910202	1.05185	1.00488
589.948	548.409	936.481	649.66				1.05892	0.984365	1.68093	1.1661
569.434	560.884	614.701	593.45				1.0221	1.00676	1.10336	1.06521
528.453	530.906	573.624	593.293				0.948545	0.952947	1.02962	1.06493
553.183	542.726	519.983	663.339				0.992934	0.974164	0.933342	1.19066
601.768	506.069	595.394	568.32				1.08014	0.908366	1.0687	1.0201
547.053	547.019	588.13	764.197				0.98193	0.981869	1.05566	1.37169
529.45	540.308	588.665	1026.45				0.950333	0.969824	1.05662	1.84242
540.53	541.723	832.516	674.408				0.970221	0.972363	1.49432	1.21053
581.78	544.839	572.258	862.92				1.04426	0.977956	1.02717	1.54889
534.115	561.716	574.825	824.141				0.958707	1.00825	1.03178	1.47929
550.987	544.335	530.656	630.458				0.988992	0.977051	0.952498	1.13164
554.506	567.634	571.337	763.135				0.995308	1.01887	1.02552	1.36979
517.638	558.53	575.37	782.898				0.929132	1.00253	1.03276	1.40526
582.296	530.455	613.297	1201.71				1.04519	0.952138	1.10083	2.157
539.194	547.852	525.963	628.781				0.967823	0.983364	0.944074	1.12863
590.096	522.399	678.843	543.268				1.05919	0.937677	1.21849	0.975137
556.517	544.932	531.63	604.243				0.998918	0.978124	0.954247	1.08458
573.081	584.816	651.596	763.615				1.02865	1.04971	1.16958	1.37065
601.775	549.404	544.573	684.591				1.08015	0.98615	0.977479	1.2288
605.11	569.589	628.182	745.199				1.08614	1.02238	1.12755	1.33759
524.474	556.45	583.057	612.428				0.941402	0.998797	1.04655	1.09927
554.125	561.599	533.319	784.061				0.994624	1.00804	0.957279	1.40735
557.024	521.775	540.446	603.453				0.999827	0.936558	0.970071	1.08317
535.742	555.988	607.898	760.05				0.961627	0.997968	1.09114	1.36425
543.227	554.552	701.005	662.033				0.975062	0.995391	1.25827	1.18831
629.427	553.338	573.426	602.715				1.12979	0.993211	1.02927	1.08184
509.73	511.351	533.887	638.966				0.914937	0.917848	0.958298	1.14691
591.781	497.239	645.822	637.15				1.06221	0.892516	1.15922	1.14365
592.253	591.686	622.74	620.864				1.06306	1.06204	1.11778	1.11442
526.625	515.225	715.477	598.182				0.945263	0.924801	1.28424	1.0737
544.856	576.239	520.733	647.922				0.977986	1.03432	0.934687	1.16298
667.471	591.737	574.932	911.783				1.19807	1.06214	1.03197	1.6366
525.994	585.371	657.338	641.241				0.944131	1.05071	1.17989	1.15099
510.165	517.388	1050.4	655.592				0.915718	0.928684	1.88541	1.17675
508.619	611.66	670.157	635.808				0.912944	1.0979	1.2029	1.14124
588.568	565.044	575.602	532.593				1.05645	1.01422	1.03317	0.955976
506.408	544.143	744.462	541.799				0.908974	0.976707	1.33627	0.9725
609.144	635.017	634.559	637.002				1.09338	1.13982	1.139	1.14338
608.871	630.744	558.648	571.016				1.09289	1.13215	1.00274	1.02494
572.066	576.629	785.901	543.952				1.02683	1.03502	1.41065	0.976365
530.777	580.251	589.442	542.287				0.952715	1.04152	1.05802	0.973376
592.399	640.882	616.125	981.137				1.06332	1.15035	1.10591	1.76109
570.42	591.966	628.642	1181.69				1.02387	1.06255	1.12838	2.12107
546.249	646.776	612.088	611.416				0.980488	1.16093	1.09867	1.09746
565.109	550.039	598.068	547.243				1.01434	0.98729	1.0735	0.982271
554.442	503.608	655.713	1318.84				0.995193	0.903948	1.17697	2.36724
547.973	557.849	731.929	794.729				0.983581	1.00131	1.31377	1.4265
554.714	654.115	606.849	537.115				0.995681	1.1741	1.08926	0.964093
554.938	644.191	583.029	1295.55				0.996083	1.15629	1.04651	2.32544
539.292	561.181	565.238	592.771				0.967999	1.00729	1.01457	1.06399
583.707	557.219	607.48	932.589				1.04772	1.00018	1.09039	1.67395
574.081	562.841	747.601	642.29				1.03044	1.01027	1.3419	1.15288
584.494	610.626	795.621	1384.35				1.04913	1.09604	1.4281	2.48483
547.177	569.821	601.563	778.425				0.982152	1.0228	1.07977	1.39723
543.702	542.547	597.537	577.169				0.975916	0.973842	1.07255	1.03599
548.774	567.858	602.226	757.697				0.98502	1.01927	1.08096	1.36002
542.182	620.218	713.718	737.491				0.973188	1.11326	1.28109	1.32376
533.494	512.208	586.701	816.072				0.957593	0.919385	1.0531	1.4648
513.855	577.293	631.337	653.74				0.922341	1.03621	1.13322	1.17343
536.703	583.16	587.006	1051.3				0.963352	1.04674	1.05364	1.88702
511.614	534.333	592.596	552.757				0.91832	0.959098	1.06368	0.992168
570.437	593.273	592.559	514.325				1.0239	1.06489	1.06361	0.923186
575.547	571.174	664.656	648.034				1.03307	1.02523	1.19302	1.16319
530.151	587.599	532.403	767.116				0.951593	1.05471	0.955634	1.37693
553.721	551.249	675.169	650.119				0.993899	0.989462	1.21189	1.16693
528.277	550.544	590.325	517.273				0.948228	0.988197	1.0596	0.928477
575.961	564.955	685.521	830.163				1.03382	1.01406	1.23047	1.4901
526.262	569.184	703.321	919.002				0.944611	1.02165	1.26242	1.64956
550.587	536.176	660.939	696.378				0.988274	0.962406	1.18635	1.24996
552.191	569.54	686.165	691.242				0.991153	1.02229	1.23163	1.24074
576.782	563.581	649.003	665.395				1.03529	1.0116	1.16492	1.19435
574.66	552.912	582.266	971.964				1.03148	0.992447	1.04514	1.74462
553.09	534.611	709.3	839.458				0.992767	0.959597	1.27316	1.50678
608.429	575.601	611.627	518.946				1.0921	1.03317	1.09784	0.93148
542.939	553.498	775.578	823.826				0.974546	0.993498	1.39212	1.47872
566.165	573.523	645.447	762.83				1.01624	1.02944	1.15854	1.36924
579.891	561.307	610.687	624.255				1.04087	1.00752	1.09615	1.1205
539.948	575.102	834.958	634.367				0.969177	1.03228	1.4987	1.13865
543.998	564.427	626.654	754.642				0.976447	1.01312	1.12481	1.35454
552.845	600.423	571.729	914.271				0.992326	1.07773	1.02622	1.64107
551.119	564.226	565.266	919.437				0.989228	1.01275	1.01462	1.65034
510.611	550.114	531.151	894.998				0.916518	0.987425	0.953387	1.60647
505.206	558.274	583.21	618.919				0.906818	1.00207	1.04683	1.11093
543.398	598.446	610.124	642.082				0.975369	1.07418	1.09514	1.1525
501.591	567.764	561.576	955.269				0.900329	1.01911	1.008	1.71466
564.458	585.232	559.985	1072				1.01317	1.05046	1.00514	1.92418
512.692	560.398	625.453	558.107				0.920254	1.00588	1.12265	1.00177
532.857	565.198	663.919	650.865				0.95645	1.0145	1.1917	1.16827
550.344	590.229	532.953	792.213				0.987837	1.05943	0.956621	1.42198
609.167	540.284	698.33	707.117				1.09342	0.96978	1.25347	1.26924
550.92	595.594	653.695	713.901				0.988872	1.06906	1.17335	1.28141
493.041	571.526	624.917	647.086				0.884981	1.02586	1.12169	1.16148
545.667	529.623	530.675	640.27				0.979442	0.950645	0.952532	1.14925
677.567	564.78	655.499	875.317				1.21619	1.01375	1.17658	1.57115
500.766	551.237	615.499	607.319				0.898847	0.98944	1.10479	1.0901
560.104	548.505	636.154	797.138				1.00536	0.984537	1.14186	1.43082
550.569	567.18	734.042	555.897				0.988241	1.01806	1.31757	0.997805
526.225	557.667	562.049	605.363				0.944545	1.00098	1.00885	1.08659
546.02	564.555	811.715	634.46				0.980076	1.01335	1.45698	1.13882
654.461	593.196	735.642	623.671				1.17472	1.06475	1.32044	1.11946
548.621	528.705	605.623	581.158				0.984744	0.948997	1.08706	1.04315
499.436	550.041	593.128	1019.22				0.89646	0.987294	1.06463	1.82944
537.79	552.706	610.456	672.139				0.965304	0.992077	1.09574	1.20645
553.205	539.61	682.657	630.028				0.992972	0.96857	1.22533	1.13087
559.072	501.186	542.156	864.766				1.0035	0.899601	0.973141	1.55221
508.8	549.679	620.507	593.357				0.913269	0.986644	1.11378	1.06504
643.163	564.909	583.105	660.257				1.15444	1.01398	1.04664	1.18512
545.838	499.837	545.362	616.428				0.979749	0.897181	0.978895	1.10645
592.817	589.409	529.59	674.38				1.06408	1.05796	0.950585	1.21047
544.477	584.89	575.887	649.246				0.977307	1.04985	1.03368	1.16536
523.855	519.729	895.725	613.415				0.940291	0.932886	1.60778	1.10105
520.346	574.892	612.35	797.822				0.933992	1.0319	1.09913	1.43205
550.102	574.691	653.11	809.761				0.987403	1.03154	1.1723	1.45348
540.849	539.038	602.356	812.084				0.970795	0.967543	1.0812	1.45765
527.106	544.559	593.617	831.693				0.946127	0.977453	1.06551	1.49284
562.15	511.037	641.301	968.988				1.00903	0.917283	1.1511	1.73928
553.722	532.877	661.909	725.222				0.993901	0.956485	1.18809	1.30173
576.006	580.345	595.842	549.024				1.0339	1.04169	1.0695	0.985469
530.631	578.611	614.774	1039.37				0.952454	1.03858	1.10349	1.86561
598.393	560.154	576.328	1108.33				1.07408	1.00544	1.03448	1.9894
556.163	557.939	588.682	566.039				0.998283	1.00147	1.05665	1.01601
577.904	540.699	649.627	862.079				1.03731	0.970526	1.16604	1.54738
541.998	567.567	787.163	568.816				0.972857	1.01875	1.41291	1.02099
517.662	598.222	636.708	628.021				0.929175	1.07378	1.14286	1.12726
549.981	572.065	709.59	680.46				0.987185	1.02683	1.27368	1.22139
578.257	566.572	876.735	563.168				1.03794	1.01696	1.57369	1.01086
538.456	570.066	593.548	950.068				0.9665	1.02324	1.06539	1.70532
543.185	601.056	599.242	683.418				0.974988	1.07886	1.07561	1.2267
500.395	535.762	555.78	588.605				0.898182	0.961663	0.997594	1.05651
551.391	551.542	547.3	746.471				0.989717	0.989987	0.982373	1.33987
530.056	619.924	702.089	1563.61				0.951422	1.11273	1.26021	2.8066
554.776	531.208	579.177	587.043				0.995792	0.953489	1.03959	1.05371
516.484	521.325	603.261	637.525				0.927061	0.93575	1.08282	1.14432
540.585	529.787	630.683	651.184				0.97032	0.950938	1.13204	1.16884
589.222	525.694	650.054	670.491				1.05762	0.943592	1.16681	1.20349
545.595	546.559	573.126	532.792				0.979314	0.981043	1.02873	0.956332
556.584	538.702	617.736	557.786				0.999038	0.96694	1.1088	1.0012
558.557	497.163	609.455	559.135				1.00258	0.89238	1.09394	1.00362
634.653	554.81	582.034	654.095				1.13917	0.995854	1.04472	1.17406
561.568	519.137	614.897	534.758				1.00798	0.931823	1.10371	0.959862
644.137	490.261	593.436	743.196				1.15619	0.879991	1.06519	1.334
571.308	581.775	574.858	1042.22				1.02547	1.04425	1.03184	1.87072
563.282	533.435	560.352	619.973				1.01106	0.957486	1.0058	1.11282
559.342	557.586	502.736	889.447				1.00399	1.00084	0.902383	1.59651
566.546	551.712	549.652	556.238				1.01692	0.990293	0.986596	0.998417
543.768	544.925	550.57	1078.89				0.976033	0.978111	0.988244	1.93656
938.824	551.393	568.236	628.031				1.68514	0.98972	1.01995	1.12728
639.538	560.116	538.099	587.522				1.14793	1.00538	0.965858	1.05457
594.099	522.572	568.909	890.577				1.06638	0.937989	1.02116	1.59854
588.768	506.715	508.228	799.615				1.05681	0.909525	0.912241	1.43527
590.473	562.433	547.262	578.119				1.05987	1.00954	0.982305	1.03769
660.649	564.032	563.566	634.091				1.18583	1.01241	1.01157	1.13816
538.869	541.597	613.056	776.606				0.967241	0.972137	1.1004	1.39396
509.615	546.312	740.88	969.317				0.914732	0.980601	1.32984	1.73987
626.17	598.181	832.884	603.325				1.12394	1.0737	1.49498	1.08293
556.264	541.465	932.39	561.125				0.998463	0.971901	1.67359	1.00719
561.759	590.927	621.848	625.693				1.00833	1.06068	1.11618	1.12308
596.611	543.023	543.505	675.125				1.07088	0.974697	0.975562	1.21181
519.851	573.766	544.081	1099.87				0.933105	1.02988	0.976596	1.97421
580.691	601.258	552.992	572.546				1.04231	1.07923	0.99259	1.02769
626.952	538.074	621.581	856.264				1.12534	0.965814	1.1157	1.53695
570.118	560.083	542.493	744.369				1.02333	1.00532	0.973746	1.3361
615.979	510.044	593.884	575.65				1.10565	0.915501	1.06599	1.03326
548.863	543.32	878.98	599.292				0.98518	0.975229	1.57772	1.0757
530.933	557.312	555.287	959.699				0.952995	1.00034	0.996709	1.72261
565.882	534.708	544.412	768.827				1.01573	0.959771	0.977189	1.38
528.709	561.292	605.049	553.04				0.949003	1.00749	1.08603	0.992677
529.521	553.948	946.403	533.576				0.950462	0.994307	1.69874	0.957739
564.18	569.326	705.71	1134.02				1.01267	1.02191	1.26671	2.0355
542.913	549.555	656.141	893.325				0.974499	0.986422	1.17774	1.60347
583.619	579.493	573.573	761.537				1.04757	1.04016	1.02953	1.36692
592.44	577.481	674.159	698.92				1.0634	1.03655	1.21008	1.25452
568.79	566.941	553.89	541.385				1.02095	1.01763	0.994202	0.971757
573.164	532.369	743.721	551.581				1.0288	0.955574	1.33494	0.990057
549.526	510.45	653.43	695.929				0.986369	0.916229	1.17287	1.24916
541.832	605.289	591.463	678.404				0.972558	1.08646	1.06164	1.2177
574.919	533.119	593.809	517.655				1.03195	0.956919	1.06585	0.929163
554.236	558.097	550.045	671.564				0.994824	1.00175	0.987301	1.20542
559.727	523.083	858.166	958.797				1.00468	0.938906	1.54036	1.72099
597.546	555.661	668.575	834.634				1.07256	0.997382	1.20006	1.49812
531.572	569.65	501.099	1269.56				0.954143	1.02249	0.899446	2.27879
513.923	640.077	520.782	1339.45				0.922464	1.1489	0.934776	2.40424
564.374	600.505	573.558	676.224				1.01302	1.07787	1.0295	1.21378
559.405	516.774	591.82	893.326				1.0041	0.927582	1.06228	1.60347
574.385	548.587	576.224	533.421				1.03099	0.984684	1.03429	0.957461
569.627	576.918	519.604	765.272				1.02245	1.03554	0.932661	1.37362
524.297	537.848	558.876	562.891				0.941085	0.965407	1.00315	1.01036
522.406	538.117	615.366	697.571				0.937691	0.96589	1.10455	1.2521
564.26	581.195	542.906	979.475				1.01282	1.04321	0.974487	1.7581
583.939	568.28	573.301	563.106				1.04814	1.02003	1.02904	1.01075
557.334	577.064	534.805	746.564				1.00039	1.0358	0.959945	1.34004
577.511	585.254	563.764	1055.02				1.0366	1.0505	1.01192	1.89371
525.467	519.094	714.482	777.263				0.943184	0.931746	1.28246	1.39515
575.57	535.418	576.707	590.322				1.03312	0.961046	1.03516	1.0596
529.837	525.656	553.02	819.337				0.951028	0.943523	0.99264	1.47067
523.596	559.04	796.503	638.105				0.939827	1.00345	1.42968	1.14536
512.285	578.518	619.103	629.451				0.919524	1.03841	1.11126	1.12983
518.807	540.063	570.635	671.915				0.931231	0.969383	1.02426	1.20605
552.457	580.81	574.833	612.535				0.991631	1.04252	1.03179	1.09947
551.989	550.099	608.371	597.666				0.990791	0.987398	1.09199	1.07278
559.643	536.199	563.111	1038.68				1.00453	0.962448	1.01075	1.86438
515.787	554.838	525.44	535.441				0.925809	0.995904	0.943137	0.961088
539.787	546.756	605.855	687.491				0.968889	0.981398	1.08748	1.23401
583.73	585.26	571.291	763.831				1.04776	1.05051	1.02544	1.37104
555.53	546.516	838.216	811.766				0.997146	0.980967	1.50455	1.45707
597.732	573.782	681.762	604.586				1.0729	1.02991	1.22372	1.0852
568.663	589.157	625.266	565.51				1.02072	1.0575	1.12232	1.01506
551.699	520.165	604.377	863.562				0.990269	0.933668	1.08482	1.55005
573.477	556.215	608.679	560.083				1.02936	0.998376	1.09255	1.00532
529.112	542.847	574.653	595.235				0.949727	0.974381	1.03147	1.06841
555.695	542.901	626.79	663.665				0.997442	0.974477	1.12505	1.19124
627.719	578.386	564.424	640.584				1.12672	1.03817	1.01311	1.14981
581.279	553.315	528.749	700.263				1.04336	0.99317	0.949076	1.25693
539.058	572.732	604.198	911.629				0.967579	1.02802	1.0845	1.63632
539.176	549.933	1148.6	604.587				0.967791	0.9871	2.06168	1.0852
562.165	533.835	521.269	692.115				1.00906	0.958204	0.935649	1.24231
578.972	556.904	579.199	690.688				1.03922	0.999612	1.03963	1.23975
594.01	537.078	599.808	625.738				1.06622	0.964025	1.07662	1.12316
529.444	555.288	606.158	641.553				0.950323	0.996712	1.08802	1.15155
563.79	548.904	610.732	830.377				1.01197	0.985253	1.09623	1.49048
530.516	608.832	787.661	740.01				0.952247	1.09282	1.41381	1.32828
563.271	586.752	741.26	898.069				1.01104	1.05319	1.33052	1.61198
564.843	586.543	752.226	1384.99				1.01386	1.05281	1.3502	2.48598
526.365	592.961	730.139	611.236				0.944796	1.06433	1.31056	1.09713
		582.506	636.872						1.04557	1.14315
		614.591	927.063						1.10316	1.66403
		702.175	660.349						1.26036	1.18529
		690.251	1073.92						1.23896	1.92763
		657.87	1391.15						1.18084	2.49703
		696.648	587.102						1.25045	1.05382
		667.347	844.142						1.19785	1.51519
		735.933	858.976						1.32096	1.54181
		673.048	792.884						1.20808	1.42318
		699.881	1304.64						1.25625	2.34175
		626.809	990.396						1.12509	1.77771
		705.615	583.183						1.26654	1.04678
		701.448	805.306						1.25906	1.44548
		585.845	793.134						1.05156	1.42363
		727.66	625.559						1.30611	1.12284
		602.655	732.032						1.08173	1.31396
		568.755	627.129						1.02089	1.12566
		588.794	752.831						1.05685	1.35129
		708.902	618.161						1.27244	1.10957
		617.261	1040.17						1.10795	1.86705
		689.453	948.608						1.23753	1.7027
		590.738	630.106						1.06034	1.13101
		622.522	665.435						1.11739	1.19442
		614.175	1389.58						1.10241	2.49421
		634.29	1131.78						1.13852	2.03149
		599.588	555.328						1.07623	0.996784
		577.368	755.054						1.03634	1.35528
		605.186	716.191						1.08628	1.28552
		702.475	1057.11						1.2609	1.89745
		608.226	644.069						1.09173	1.15607
		658.351	887.055						1.1817	1.59222
		606.371	732.186						1.0884	1.31423
		561.644	805.716						1.00812	1.44622
		548.061	645.142						0.983739	1.15799
		589.451	770.59						1.05803	1.38317
		678.647	669.473						1.21813	1.20167
		555.631	1020.82						0.997327	1.83231
		567.105	675.531						1.01792	1.21254
		606.109	781.62						1.08793	1.40297
		580.194	1258.01						1.04142	2.25806
		549.056	711.605						0.985526	1.27729
		642.163	796.551						1.15265	1.42976
		594.67	758.007						1.0674	1.36058
		753.966	1081.66						1.35333	1.94152
		628.688	752.74						1.12846	1.35113
		534.279	768.721						0.959001	1.37981
		525.335	864.369						0.942947	1.5515
		582.433	557.433						1.04544	1.00056
		600.467	742.548						1.0778	1.33283
		638.668	694.682						1.14637	1.24692
		521.744	644.08						0.936502	1.15609
		632.228	694.897						1.13481	1.2473
		610.561	692.85						1.09592	1.24363
		675.467	658.235						1.21243	1.1815
		642.736	696.45						1.15368	1.25009
		562.505	967.524						1.00967	1.73665
		607.314	861.662						1.0901	1.54664
		566.533	1106.45						1.0169	1.98601
		563.734	706.988						1.01187	1.269
		601.374	556.092						1.07943	0.998154
		610.572	594.952						1.09594	1.06791
		567.765	778.926						1.01911	1.39813
		663.071	756.046						1.19018	1.35706
		628.924	571.888						1.12888	1.02651
		562.313	1094.88						1.00932	1.96525
		611.245	690.835						1.09715	1.24001
		745.762	640.416						1.3386	1.14951
		548.457	568.365						0.984451	1.02018
		587.222	639.232						1.05403	1.14739
		593.125	794.755						1.06463	1.42654
		522.169	637.289						0.937264	1.1439
		712.695	984.899						1.27925	1.76784
		607.152	890.653						1.0898	1.59867
		524.327	767.914						0.941139	1.37836
		732.377	844.191						1.31458	1.51528
		567.232	625.137						1.01815	1.12209
		557.92	677.5						1.00144	1.21608
		764.578	711.278						1.37237	1.27671
		898.214	808.801						1.61225	1.45175
		654.393	679.349						1.1746	1.2194
		542.326	668.779						0.973445	1.20042
		587.075	1142.36						1.05377	2.05047
		614.721	971.791						1.10339	1.74431
		608.312	599.75						1.09189	1.07652
		615.952	888.106						1.1056	1.5941
		599.045	621.58						1.07525	1.1157
		585.69	634.689						1.05128	1.13923
		567.791	917.136						1.01915	1.64621
		556.007	878.711						0.998002	1.57724
		547.53	644.737						0.982786	1.15727
		612.928	613.355						1.10017	1.10094
		575.388	661.905						1.03279	1.18808
		577.672	714.808						1.03689	1.28304
		607.564	611.571						1.09055	1.09774
		559.206	696.15						1.00374	1.24955
		563.096	611.449						1.01073	1.09752
		587.037	557.928						1.0537	1.00145
		588.015	714.618						1.05546	1.2827
		551.255	621.145						0.989473	1.11492
		570.607	576.193						1.02421	1.03424
		738.929	632.362						1.32634	1.13506
		546.89	901.533						0.981638	1.6182
		550.475	621.156						0.988073	1.11494
		544.632	651.812						0.977584	1.16997
		526.265	637.147						0.944617	1.14364
		861.58	733.499						1.54649	1.31659
		540.46	1004.41						0.970096	1.80285
		745.16	711.879						1.33752	1.27778
		620.594	588.052						1.11393	1.05552
		495.63	811.696						0.889628	1.45695
		541.528	756.461						0.972014	1.35781
		502.308	571.185						0.901616	1.02525
		619.756	669.283						1.11243	1.20133
		515.36	582.061						0.925043	1.04477
		627.486	553.478						1.1263	0.993463
		654.18	587.782						1.17422	1.05504
		696.321	703.98						1.24986	1.26361
		531.504	749.693						0.95402	1.34566
		566.672	649.54						1.01715	1.16589
		693.559	747.184						1.2449	1.34115
		671.903	641.784						1.20603	1.15197
		636.526	895.514						1.14253	1.6074
		930.817	815.22						1.67077	1.46328
		612.06	1350.74						1.09861	2.4245
		738.279	924.171						1.32517	1.65884
		697.306	1142.65						1.25163	2.051
		560.872	651.943						1.00673	1.1702
		561.237	770.554						1.00739	1.3831
		578.523	827.932						1.03842	1.48609
		561.418	906.136						1.00771	1.62646
		641.079	558.122						1.1507	1.0018
		833.341	1029.7						1.4958	1.84825
		740.38	1179.06						1.32894	2.11636
		634.086	710.983						1.13815	1.27618
		645.502	683.778						1.15864	1.22734
		585.313	602.273						1.0506	1.08105
		600.266	935.041						1.07744	1.67835
		629.527	692.784						1.12997	1.24351
		615.194	1204.61						1.10424	2.16221
		642.757	934.225						1.15371	1.67688
		715.947	888.763						1.28509	1.59528
		641.139	650.912						1.15081	1.16835
		647.617	563.21						1.16244	1.01093
		769.345	921.94						1.38093	1.65483
		568.745	606.774						1.02087	1.08913
		620.366	796.097						1.11352	1.42895
		617.603	586.16						1.10856	1.05213
		600.598	889.843						1.07804	1.59722
		815.329	892.81						1.46347	1.60255
		611.243	838.891						1.09715	1.50576
		716.831	648.393						1.28667	1.16383
		731.34	657.544						1.31272	1.18026
		729.31	842.003						1.30907	1.51135
		603.635	849.199						1.08349	1.52426
		804.609	1157.82						1.44423	2.07823
		598.256	600.283						1.07384	1.07748
		582.397	688.696						1.04537	1.23617
		631.53	521.658						1.13356	0.936348
		579.94	981.172						1.04096	1.76115
		579.588	579.162						1.04033	1.03957
		632.7	764.004						1.13566	1.37135
		754.554	787.86						1.35438	1.41417
		542.37	1108.81						0.973525	1.99025
		637.614	608.796						1.14448	1.09275
		633.945	593.522						1.1379	1.06534
		659.045	1050.11						1.18295	1.8849
		539.289	1005.56						0.967994	1.80493
		690.613	636.814						1.23961	1.14305
		708.301	1194.08						1.27136	2.14331
		737.015	725.754						1.3229	1.30269
		610.386	1031.92						1.09561	1.85224
		553.875	635.48						0.994176	1.14065
		549.55	1276.92						0.986412	2.29199
		862.944	829.953						1.54894	1.48972
		541.388	1155.03						0.971762	2.07321
		644.232	853.745						1.15636	1.53243
		565.177	1114.29						1.01446	2.0001
		532.494	519.168						0.955798	0.931879
		567.74	1321.26						1.01906	2.3716
		595.411	886.031						1.06873	1.59038
		626.242	1156.88						1.12407	2.07653
		524.608	994.99						0.941642	1.78595
		882.701	722.787						1.5844	1.29736
		537.699	755.304						0.96514	1.35573
		619.285	1308.45						1.11158	2.3486
		565.092	708.715						1.01431	1.27211
		674.17	829.966						1.2101	1.48974
		565.314	923.956						1.01471	1.65845
		604.832	623.06						1.08564	1.11836
		608.268	1209.47						1.09181	2.17093
		594.628	635.342						1.06733	1.1404
		612.039	646.256						1.09858	1.15999
		745.129	1015.15						1.33747	1.82214
		617.468	1140.95						1.10832	2.04794
		692.461	656.344						1.24293	1.1781
		555.42	690.263						0.996949	1.23899
		632.967	706.874						1.13614	1.2688
		613.575	731.32						1.10133	1.31268
		513.32	756.246						0.921381	1.35742
		595.985	625.657						1.06976	1.12302
		678.314	705.186						1.21754	1.26577
		579.824	996.012						1.04075	1.78779
		692.249	877.052						1.24255	1.57426
		692.566	791.608						1.24312	1.42089
		816.806	898.116						1.46612	1.61207
		549.134	670.901						0.985665	1.20423
		640.755	952.167						1.15012	1.70909
		616.106	643.467						1.10588	1.15499
		701.961	1111.38						1.25998	1.99487
		521.428	908.599						0.935934	1.63088
		771.067	1140.96						1.38402	2.04796
		602.228	732.323						1.08097	1.31448
		631.06	740.107						1.13272	1.32845
		642.022	1217.07						1.1524	2.18458
		821.482	858.475						1.47452	1.54092
		643.389	1020.18						1.15485	1.83117
		655.443	605.029						1.17649	1.08599
		633.077	855.623						1.13634	1.5358
		630.532	1011.85						1.13177	1.81621
		581.678	900.743						1.04408	1.61678
		614.496	669.13						1.10299	1.20105
		639.367	786.066						1.14763	1.41094
		612.8	678.719						1.09994	1.21826
		578.6	536.307						1.03855	0.962642
		645.909	653.725						1.15937	1.1734
		620.438	682.83						1.11365	1.22564
		714.916	795.453						1.28323	1.42779
		552.285	603.845						0.991322	1.08387
		657.378	822.767						1.17996	1.47682
		683.419	874.974						1.2267	1.57053
		658.257	927.225						1.18154	1.66432
		543.458	573.425						0.975478	1.02927
		1023.5	1113.9						1.83713	1.99938
		720.176	825.464						1.29268	1.48166
		577.219	931.143						1.03608	1.67135
		636.552	1026.62						1.14258	1.84273
		618.218	545.409						1.10967	0.978979
		545.281	584.589						0.978749	1.0493
		620.669	788.432						1.11407	1.41519
		573.608	1126.53						1.0296	2.02207
		642.025	878.552						1.1524	1.57695
		572.514	938.796						1.02763	1.68509
		527.941	619.681						0.947626	1.11229
		642.047	774.031						1.15244	1.38934
		617.594	545.866						1.10855	0.9798
		588.892	857.819						1.05703	1.53974
		605.826	603.691						1.08742	1.08359
		534.156	887.224						0.958781	1.59252
		667.582	954.592						1.19827	1.71344
		584.848	940.711						1.04977	1.68853
		657.295	760.779						1.17981	1.36556
		563.848	703.443						1.01208	1.26264
		675.155	679.998						1.21187	1.22056
		580.973	872.229						1.04281	1.5656
		740.377	732.065						1.32894	1.31402
		762.192	1166.47						1.36809	2.09374
		592.558	638.403						1.06361	1.1459
		855.658	1276.97						1.53586	2.29209
		694.808	572.052						1.24714	1.0268
		558.82	547.046						1.00305	0.981918
		872.808	655.583						1.56664	1.17674
		684.224	846.551						1.22814	1.51951
		592.589	820.13						1.06367	1.47209
		597.066	1045.69						1.0717	1.87695
		821.472	624.499						1.4745	1.12094
		659.095	732.061						1.18304	1.31401
		554.307	729.56						0.99495	1.30952
		588.42	637.298						1.05618	1.14392
		648.007	892.232						1.16314	1.60151
		648.507	1001.69						1.16403	1.79798
		589.329	770.573						1.05781	1.38314
		607.456	577.52						1.09035	1.03662
		869.361	642.084						1.56046	1.15251
		531.945	1257.79						0.954813	2.25766
		811.931	986.022						1.45737	1.76986
		574.142	557.171						1.03055	1.00009
		670.838	768.588						1.20412	1.37957
		549.576	687.636						0.986459	1.23427
		684.533	817.091						1.2287	1.46663
		856.033	816.331						1.53653	1.46527
		582.946	771.894						1.04636	1.38551
		568.084	653.215						1.01968	1.17248
		611.97	1286.59						1.09845	2.30935
		577.578	578.833						1.03672	1.03897
		634.367	832.708						1.13865	1.49466
		573.536	651.671						1.02947	1.16971
		587.578	1224.87						1.05467	2.19858
		817.737	814.638						1.46779	1.46223
		611.851	792.176						1.09824	1.42191
		624.724	822.198						1.12135	1.4758
		602.158	804.46						1.08084	1.44396
		636.132	1154.5						1.14182	2.07226
		616.633	714.494						1.10682	1.28248
		565.285	854.704						1.01466	1.53415
		622.554	697.002						1.11745	1.25108
		620.013	849.427						1.11289	1.52468
		598.011	820.563						1.0734	1.47287
		751.077	1463.26						1.34814	2.62647
		675.873	614.987						1.21315	1.10387
		605.255	1002.52						1.0864	1.79947
		612.062	832.284						1.09862	1.4939
		592.049	550.536						1.0627	0.988182
		618.599	655.666						1.11035	1.17688
		598.346	886.628						1.074	1.59145
		720.166	901.027						1.29266	1.61729
		562.916	927.863						1.0104	1.66546
		628.571	616.229						1.12825	1.1061
		783.981	1006.05						1.4072	1.8058
		832.435	666.323						1.49418	1.19601
		647.532	940.461						1.16229	1.68808
		556.022	646.71						0.998029	1.16081
		616.912	673.737						1.10732	1.20932
		655.416	1180.56						1.17644	2.11904
		854.288	1487.18						1.5334	2.66941
		873.212	756.407						1.56737	1.35771
		565.22	676.358						1.01454	1.21403
		613.986	927.635						1.10207	1.66505
		1072.54	639.114						1.92516	1.14717
		492.894	1018.61						0.884718	1.82836
		536.338	765.438						0.962698	1.37392
		580.313	1000.33						1.04163	1.79554
		489.559	690.703						0.878732	1.23977
		619.271	1150.05						1.11156	2.06428
		908.519	596.511						1.63074	1.07071
		644.492	624.544						1.15683	1.12102
		616.859	638.834						1.10723	1.14667
		507.877	598.537						0.911611	1.07434
		780.089	953.814						1.40022	1.71204
		590.416	618.583						1.05976	1.11032
		544.63	747.598						0.977581	1.3419
		580.668	590.097						1.04227	1.05919
		791.098	841.502						1.41998	1.51045
		599.473	701.928						1.07602	1.25992
		651.093	959.1						1.16868	1.72153
		750.377	974.746						1.34689	1.74962
		539.099	627.429						0.967653	1.1262
		646.172	682.785						1.15984	1.22556
		765.875	693.924						1.3747	1.24555
		584.916	1263.73						1.04989	2.26833
		565.017	892.394						1.01417	1.6018
		585.958	1031.7						1.05176	1.85185
		623.899	641.967						1.11987	1.1523
		604.775	1411.91						1.08554	2.5343
		608.854	702.76						1.09286	1.26142
		658.916	960.803						1.18272	1.72459
		585.031	945.615						1.0501	1.69733
		617.71	904.259						1.10875	1.62309
		641.1	1112.12						1.15074	1.9962
		656.665	908.224						1.17868	1.63021
		558.82	718.327						1.00305	1.28936
		585.292	948.983						1.05057	1.70337
		711.992	764.328						1.27799	1.37193
		538.851	927.553						0.967208	1.66491
		670.292	2136.19						1.20314	3.83434
		667.746	1812.55						1.19857	3.25344
		675.236	1395.18						1.21201	2.50426
		522.551	553.499						0.937951	0.993501
		578.36	1027.75						1.03812	1.84476
		614.271	1320.58						1.10258	2.37036
		629.971	800.295						1.13076	1.43649
		556.451	1189						0.998799	2.13419
		601.695	704.435						1.08001	1.26442
		578.292	682.82						1.038	1.22562
		545.328	1237.2						0.978834	2.2207
		746.043	987.983						1.33911	1.77337
		525.858	807.123						0.943887	1.44874
		612.999	1061.31						1.1003	1.90499
		546.84	669.747						0.981548	1.20216
		575.068	954.395						1.03222	1.71309
		811.509	1029.12						1.45661	1.84722
		648.123	849.385						1.16335	1.5246
		557.054	985.134						0.999882	1.76826
		574.16	925.957						1.03059	1.66204
		738.536	838.713						1.32563	1.50544
		558.152	605.006						1.00185	1.08595
		650.015	1082.6						1.16674	1.94321
		692.225	1092.49						1.24251	1.96096
		574.666	928.415						1.0315	1.66646
		713.271	1347.39						1.28028	2.41849
		650.847	1495.44						1.16823	2.68424
		580.872	687.901						1.04263	1.23474
		592.214	629.332						1.06299	1.12962
		638.855	561.384						1.14671	1.00765
		832.784	830.306						1.4948	1.49035
		622.391	576.987						1.11716	1.03566
		593.766	1018.84						1.06578	1.82876
		668.662	1114.9						1.20021	2.00118
		713.149	574.673						1.28006	1.03151
		735.57	541.085						1.32031	0.971218
		606.481	832.178						1.0886	1.49371
		816.195	698.451						1.46503	1.25368
		609.782	1130.74						1.09453	2.02961
		634.895	644.253						1.1396	1.1564
		667.493	615.101						1.19811	1.10407
		734.611	679.54						1.31859	1.21974
		702.331	641.341						1.26065	1.15117
		606.327	754.954						1.08832	1.3551
		726.915	847.524						1.30477	1.52126
		787.73	835.164						1.41393	1.49907
		593.129	541.338						1.06463	0.971673
		735.464	1014.22						1.32012	1.82046
		694.968	674.012						1.24743	1.20982
		656.034	1231.92						1.17755	2.21123
		699.056	898.975						1.25477	1.61361
		673.89	762.481						1.20959	1.36861
		590.366	654.696						1.05967	1.17514
		638.842	948.239						1.14669	1.70204
		641.818	651.2						1.15203	1.16887
		708.139	1043.53						1.27107	1.87308
		573.627	630.107						1.02963	1.13101
		772.608	1152.57						1.38679	2.06879
		626.2	1110.62						1.124	1.99349
		645.592	779.062						1.1588	1.39837
		620.099	597.69						1.11304	1.07282
		608.407	709.317						1.09206	1.27319
		793.528	764.979						1.42434	1.37309
		627.135	922.053						1.12567	1.65504
		685.229	710.723						1.22995	1.27571
		658.88	792.507						1.18265	1.42251
		650.526	641.862						1.16766	1.15211
		533.959	883.882						0.958427	1.58652
		559.66	1444.49						1.00456	2.59278
		579.5	1128.09						1.04017	2.02487
		693.502	711.453						1.2448	1.27702
		607.967	761.756						1.09127	1.36731
		730.839	725.067						1.31182	1.30146
		577.804	1165.28						1.03713	2.09161
		561.776	1455.1						1.00836	2.61183
		781.94	625.881						1.40354	1.12342
		593.475	820.738						1.06526	1.47318
		648.295	636.319						1.16366	1.14216
		534.279	867.777						0.959001	1.55761
		758.221	939.425						1.36097	1.68622
		654.868	1060.91						1.17545	1.90428
		551.515	1141.75						0.989939	2.04939
		617.2	1157.81						1.10784	2.0782
		646.734	808.29						1.16085	1.45084
		688.596	1026.07						1.23599	1.84175
		549.302	919.288						0.985967	1.65007
		625.935	867.427						1.12352	1.55698
		691.281	1033.94						1.24081	1.85586
		669.828	749.029						1.2023	1.34447
		567.838	986.017						1.01924	1.76985
		683.321	941.999						1.22652	1.69084
		618.707	816.498						1.11055	1.46557
		797.927	730.272						1.43224	1.3108
		764.118	959.637						1.37155	1.7225
		624.625	652.429						1.12117	1.17108
		878.27	1249.93						1.57645	2.24356
		611.369	829.56						1.09737	1.48901
		740.843	1174.71						1.32977	2.10853
		524.02	1047.95						0.940587	1.88101
		549.129	788.858						0.985657	1.41596
		641.204	694.015						1.15093	1.24572
		612.351	926.981						1.09914	1.66388
		728.017	684.11						1.30675	1.22794
		656.624	1386.7						1.1786	2.48905
		595.839	539.048						1.0695	0.967561
		588.479	682.065						1.05629	1.22427
		555.546	688.925						0.997174	1.23658
		577.558	839.28						1.03669	1.50646
		527.252	830.315						0.946389	1.49037
		612.999	604.816						1.1003	1.08561
		565.749	745.259						1.01549	1.3377
		517.096	652.177						0.92816	1.17062
[truncated: 213 more rows]

## Sheet: Fig 1f
Cellular MFI							Normalized to Mean of Ctrl WOHS
WOHS			Recovery			Mean of Ctrl WOHS	WOHS			Recovery
Ctrl	ISRIB	EPX	Ctrl	ISRIB	EPX	183.35	Ctrl	ISRIB	EPX	Ctrl	ISRIB	EPX
178.915	179.051	227.74	180.025	184.869	209.829		0.981055	0.981803	1.24878	0.987139	1.0137	1.15057
178.569	183.114	238.579	181.727	183.645	233.39		0.979159	1.00408	1.30821	0.996472	1.00699	1.27976
183.216	183.741	217.462	186.521	182.637	233.731		1.00464	1.00752	1.19242	1.02276	1.00147	1.28163
178.964	177.72	232.685	192.479	187.717	245.821		0.981325	0.974505	1.2759	1.05543	1.02932	1.34793
179.365	176.174	224.224	189.226	301.283	247.568		0.983521	0.966024	1.2295	1.03759	1.65204	1.3575
175.742	188.795	212.252	190.142	295.958	259.922		0.963658	1.03523	1.16385	1.04262	1.62284	1.42524
178.678	177.987	232.787	193.368	186.506	236.679		0.979757	0.975964	1.27646	1.06031	1.02268	1.29779
181.703	185.929	213.582	187.495	192.943	245.674		0.996345	1.01951	1.17115	1.0281	1.05798	1.34712
179.162	195.964	212.716	188.316	188.876	241.364		0.982412	1.07454	1.1664	1.0326	1.03567	1.32349
178.569	181.095	211.989	188.315	179.611	225.425		0.979156	0.993008	1.16241	1.0326	0.984871	1.23609
181.879	185.817	221.058	186.511	186.017	248.154		0.997305	1.0189	1.21214	1.0227	1.02	1.36072
177.878	182.059	224.827	190.378	228.46	259.616		0.975368	0.998294	1.23281	1.04391	1.25273	1.42357
180.292	180.637	234.53	188.328	186.144	251.297		0.988605	0.990498	1.28601	1.03267	1.02069	1.37795
179.495	183.002	222.146	190.884	185.572	214.058		0.984238	1.00346	1.2181	1.04668	1.01756	1.17376
177.626	185.837	230.246	187.952	185.048	244.665		0.973986	1.01901	1.26252	1.03061	1.01469	1.34159
181.264	181.144	213.469	188.871	202.694	234.036		0.993937	0.993275	1.17053	1.03565	1.11144	1.2833
179.549	183.713	224.932	189.215	187.757	238.904		0.98453	1.00737	1.23338	1.03753	1.02954	1.31
179.305	177.88	225.179	190.195	189.919	245.986		0.983196	0.97538	1.23474	1.04291	1.0414	1.34883
180.613	179.011	232.039	185.904	195.339	238.266		0.990365	0.981584	1.27235	1.01938	1.07111	1.3065
178.106	180.691	227.903	194.874	185.243	239.812		0.97662	0.990792	1.24967	1.06857	1.01576	1.31497
176.45	185.572	220.198	186.931	179.897	221.465		0.967538	1.01756	1.20742	1.02501	0.986438	1.21437
179.74	176.908	236.201	185.908	181.047	217.544		0.985581	0.970048	1.29517	1.0194	0.992747	1.19287
180.057	184.748	231.634	190.316	188.522	235.922		0.987319	1.01304	1.27013	1.04357	1.03374	1.29364
180.768	179.876	253.353	187.537	183.538	469.445		0.991216	0.986325	1.38923	1.02833	1.0064	2.57414
181.198	180.408	217.338	186.387	189.999	460.746		0.993575	0.989244	1.19174	1.02203	1.04183	2.52643
178.411	180.857	214.292	187.547	191.279	204.442		0.978294	0.991702	1.17504	1.02839	1.04885	1.12103
183.21	181.818	220.326	180.318	183.658	206.389		1.0046	0.996975	1.20813	0.988749	1.00706	1.13171
178.026	183.612	226.312	180.899	189.269	217.425		0.976179	1.00681	1.24095	0.991935	1.03783	1.19222
190.073	181.356	228.537	179.282	185.609	240.609		1.04224	0.994442	1.25315	0.983066	1.01776	1.31934
185.302	174.377	219.559	206.562	188.276	253.804		1.01608	0.956169	1.20392	1.13265	1.03239	1.3917
185.564	181.713	254.603	192.961	191.979	253.596		1.01751	0.996399	1.39608	1.05807	1.05269	1.39056
181.977	180.964	230.512	189.698	185.727	282.033		0.997846	0.992293	1.26398	1.04018	1.01841	1.54649
180.698	181.325	228.291	182.331	183.957	234.723		0.990833	0.994269	1.2518	0.999788	1.0087	1.28707
182.397	179.866	232.249	184.162	184.948	267.777		1.00015	0.98627	1.2735	1.00982	1.01414	1.46832
181.48	183.312	218.187	184.838	188.083	266.532		0.995121	1.00516	1.1964	1.01354	1.03133	1.46149
180.376	181.766	228.062	199.588	181.433	178.949		0.989068	0.996687	1.25055	1.09441	0.994863	0.981242
181.881	184.294	245.47	183.706	196.307	221.928		0.997321	1.01055	1.346	1.00732	1.07642	1.21691
194.479	185.361	255.836	183.925	187.42	266.31		1.0664	1.0164	1.40284	1.00852	1.02769	1.46027
189.204	183.566	212.85	188.237	186.388	253.81		1.03747	1.00656	1.16714	1.03217	1.02203	1.39173
185.24	186.767	225.052	186.818	187.999	257.883		1.01574	1.02411	1.23404	1.02439	1.03087	1.41406
191.243	194.122	221.672	186.782	187.221	259.508		1.04866	1.06444	1.21551	1.02419	1.0266	1.42298
178.293	182.23	256.416	191.021	187.328	184.557		0.977646	0.999234	1.40602	1.04743	1.02719	1.01199
184.982	183.595	245.302	190.427	187.906	257.768		1.01432	1.00672	1.34508	1.04418	1.03035	1.41343
181.484	189.734	206.227	189.157	182.664	222.708		0.995141	1.04038	1.13081	1.03721	1.00161	1.22119
182.875	194.679	245.012	190.002	188.817	233.349		1.00277	1.0675	1.34349	1.04185	1.03535	1.27954
176.168	181.333	253.304	191.255	184.094	235.569		0.965994	0.994316	1.38896	1.04872	1.00945	1.29171
182.468	182.453	255.916	185.031	187.402	236.649		1.00054	1.00046	1.40328	1.01459	1.02759	1.29763
184.121	185.547	224.157	181.46	184.099	239.087		1.0096	1.01742	1.22914	0.995011	1.00948	1.311
187.46	185.246	217.933	180.431	187.883	231.621		1.02791	1.01577	1.195	0.989367	1.03023	1.27006
182.836	178.693	230.452	179.911	205.267	232.185		1.00256	0.979839	1.26365	0.986517	1.12555	1.27315
184.468	187.538	239.172	191.436	183.123	228.425		1.0115	1.02834	1.31147	1.04971	1.00413	1.25253
185.234	178.528	220.341	190.213	182.359	243.277		1.01571	0.978935	1.20821	1.043	0.999937	1.33398
176.489	182.153	220.744	189.077	180.241	277.504		0.967755	0.998811	1.21042	1.03678	0.988325	1.52165
185.842	181.173	238.874	180.925	185.815	229.771		1.01904	0.993434	1.30983	0.992075	1.01889	1.25992
179.943	185.079	247.985	182.308	192.633	268.227		0.986693	1.01486	1.35979	0.999659	1.05627	1.47078
183.235	181.02	232.294	193.475	185.398	242.441		1.00474	0.9926	1.27375	1.06089	1.01661	1.32939
182.181	192.439	232.117	195.279	186.815	251.484		0.998961	1.05521	1.27278	1.07078	1.02437	1.37898
176.956	175.687	233.102	185.632	186.602	241.501		0.970312	0.963352	1.27818	1.01788	1.02321	1.32424
181.983	186.385	281.819	188.651	187.122	221.286		0.997876	1.02202	1.54531	1.03444	1.02606	1.21339
178.514	186.768	242.318	192.233	190.422	275.014		0.978856	1.02412	1.32872	1.05408	1.04415	1.508
179.708	183.552	229.519	197.335	182.277	226.66		0.985405	1.00648	1.25854	1.08206	0.999489	1.24286
180.941	184.451	217.417	180.389	191.656	265.487		0.992162	1.01141	1.19217	0.989139	1.05092	1.45576
180.014	198.902	245.593	191.859	184.198	236.653		0.987079	1.09065	1.34668	1.05203	1.01002	1.29765
180.212	181.9	238.268	184.061	185.618	237.877		0.988169	0.997425	1.30651	1.00927	1.01781	1.30437
177.968	183.604	237.165	188.189	191.782	207.998		0.975862	1.00677	1.30046	1.03191	1.05161	1.14053
181.258	187.851	217.05	204	181.018	224.013		0.993905	1.03006	1.19016	1.11861	0.992585	1.22834
187.637	184.198	227.646	186.742	186.998	218.963		1.02888	1.01002	1.24827	1.02397	1.02538	1.20066
182.148	175.811	223.976	185.531	189.883	218.596		0.998784	0.964034	1.22814	1.01734	1.04119	1.19864
183.883	183.215	226.312	203.719	191.274	221.599		1.0083	1.00463	1.24095	1.11706	1.04883	1.21511
183.626	200.203	242.542	187.306	184.752	225.089		1.00689	1.09778	1.32994	1.02707	1.01306	1.23424
180.37	184.845	230.347	185.134	187.249	215.8		0.989032	1.01357	1.26307	1.01516	1.02675	1.18331
186.741	180.763	259.222	186.164	187.179	215.687		1.02397	0.991189	1.42141	1.0208	1.02637	1.18269
184.847	179.423	231.922	185.314	185.453	243.325		1.01358	0.983843	1.27171	1.01615	1.01691	1.33424
184.167	176.632	237.167	184.328	186.308	238.382		1.00985	0.968535	1.30047	1.01073	1.02159	1.30713
184.891	209.794	235.841	183.29	186.177	254.922		1.01382	1.15037	1.2932	1.00505	1.02087	1.39783
180.43	183.008	216.11	189.817	185.95	262.802		0.989362	1.0035	1.18501	1.04084	1.01963	1.44104
184.808	183.033	234.334	183.977	187.99	303.785		1.01337	1.00363	1.28494	1.00881	1.03082	1.66576
179.784	181.957	228.785	186.876	188.639	279.683		0.985818	0.997734	1.25451	1.02471	1.03437	1.5336
180.296	182.846	221.634	189.819	196.887	271.788		0.988629	1.00261	1.2153	1.04085	1.0796	1.49031
189.338	181.221	221.524	188.129	185.267	258.828		1.03821	0.993698	1.2147	1.03158	1.01588	1.41925
186.841	179.697	229.983	186.354	183.989	204.333		1.02452	0.985341	1.26108	1.02184	1.00888	1.12043
184.933	179.081	233.678	182.705	192.487	202.196		1.01405	0.981965	1.28134	1.00184	1.05548	1.10871
179.86	178.946	216.283	186.906	184.017	281.624		0.986237	0.981224	1.18596	1.02487	1.00903	1.54425
184.939	181.523	220.198	187.767	183.468	224.731		1.01409	0.995357	1.20742	1.0296	1.00602	1.23228
184.823	179.726	229.519	184.359	184.949	287.898		1.01345	0.985504	1.25853	1.01091	1.01414	1.57865
186.529	181.161	241.446	191.21	188.393	258.777		1.0228	0.99337	1.32394	1.04847	1.03303	1.41897
186.743	183.409	216.226	186.18	198.625	281.869		1.02398	1.0057	1.18565	1.02089	1.08913	1.54559
181.547	179.65	218.102	181.462	187.8	206.007		0.995487	0.985086	1.19593	0.995023	1.02977	1.12961
184.513	180.54	234.188	183.225	185.612	210.306		1.01175	0.989965	1.28414	1.00469	1.01778	1.15318
178.339	180.784	237.473	182.162	185.107	219.279		0.977895	0.991306	1.30215	0.998862	1.01501	1.20238
189.668	179.272	254.619	184.085	187.503	245.526		1.04002	0.983012	1.39617	1.0094	1.02815	1.34631
185.617	182.536	223.028	185.06	194.958	251.67		1.01781	1.00091	1.22294	1.01475	1.06902	1.38
185.12	180.966	244.825	181.469	195.983	246.643		1.01508	0.992304	1.34246	0.995062	1.07465	1.35243
180.952	183.701	227.754	181.44	199.194	228.484		0.992223	1.0073	1.24886	0.994899	1.09225	1.25286
181.692	184.998	239.047	186.2	185.009	236.656		0.996281	1.01441	1.31078	1.021	1.01447	1.29767
179.991	184.269	247.628	187.266	195.707	279.204		0.986955	1.01042	1.35783	1.02685	1.07313	1.53097
193.462	180.998	208.244	183.267	185.594	220.665		1.06082	0.992477	1.14188	1.00492	1.01768	1.20999
178.844	178.09	205.704	191.232	185.157	220.298		0.980663	0.976533	1.12795	1.04859	1.01528	1.20797
181.348	177.564	209.879	186.025	192.589	213.109		0.994395	0.973649	1.15084	1.02004	1.05604	1.16855
178.34	190.934	210.576	192.72	202.12	237.338		0.9779	1.04696	1.15466	1.05675	1.1083	1.30141
180.451	181.973	203.372	186.548	196.228	248.094		0.989475	0.997823	1.11516	1.02291	1.07599	1.36039
181.044	183.625	227.396	180.712	179.078	250.766		0.992728	1.00688	1.24689	0.990906	0.981947	1.37504
178.289	176.114	256.47	186.054	178.243	244.556		0.977625	0.965697	1.40632	1.0202	0.977369	1.34099
188.203	189.391	225.393	190.789	184.272	250.39		1.03199	1.0385	1.23591	1.04617	1.01043	1.37298
191.287	193.415	219.995	184.501	189.186	213.065		1.04889	1.06056	1.20631	1.01168	1.03738	1.16831
185.967	196.541	225.335	182.139	174.659	245.133		1.01972	1.0777	1.23559	0.998731	0.957717	1.34415
189.869	176.988	204.716	180.475	180.205	222.493		1.04112	0.970489	1.12253	0.989607	0.988126	1.22001
182.28	177.106	221.868	187.213	181.849	231.041		0.999506	0.971136	1.21658	1.02656	0.997142	1.26688
183.269	181.314	239.533	184.621	184.415	230.186		1.00493	0.994209	1.31344	1.01235	1.01121	1.26219
187.7	177.031	227.624	183.207	192.347	219.129		1.02923	0.970726	1.24814	1.00459	1.05471	1.20156
180.95	176.101	211.026	191.476	186.523	204.489		0.992211	0.965623	1.15713	1.04993	1.02277	1.12129
182.058	184.019	185.279	191.178	191.984	248.47		0.998287	1.00904	1.01595	1.0483	1.05272	1.36245
182.436	179.274	225.919	186.321	184.142	227.675		1.00036	0.983023	1.2388	1.02166	1.00971	1.24842
182.32	177.296	242.461	183.772	184.153	228.903		0.999727	0.972177	1.3295	1.00769	1.00978	1.25516
178.497	190.423	226.05	195.472	187.15	225.053		0.978761	1.04416	1.23951	1.07184	1.02621	1.23405
179.56	180.992	335.516	184.757	189.446	233.535		0.984594	0.992444	1.83975	1.01309	1.0388	1.28056
180.566	201.176	233.151	199.416	189.133	259.404		0.990106	1.10312	1.27845	1.09347	1.03708	1.4224
178.208	181.392	224.079	185.382	184.608	238.499		0.977179	0.994636	1.2287	1.01652	1.01227	1.30777
179.589	176.905	230.891	183.745	182.742	260.742		0.984752	0.970031	1.26606	1.00754	1.00204	1.42974
179.968	178.403	227.029	185.878	187.47	253.273		0.986831	0.978249	1.24488	1.01924	1.02796	1.38878
189.718	176.864	241.647	179.594	181.841	220.103		1.04029	0.969808	1.32504	0.984776	0.997097	1.2069
180.162	179.679	237.146	189.923	189.416	228.654		0.987893	0.985243	1.30035	1.04142	1.03864	1.25379
180.722	178.528	328.469	183.701	182.587	264.959		0.990963	0.978932	1.80111	1.0073	1.00119	1.45287
176.643	176.134	213.452	183.827	180.529	227.005		0.968597	0.965805	1.17043	1.00799	0.989907	1.24475
187.795	177.156	254.21	188.837	196.215	254.083		1.02974	0.97141	1.39392	1.03546	1.07591	1.39323
182.137	180.213	250.787	180.929	195.262	269.323		0.998725	0.988175	1.37516	0.992096	1.07069	1.4768
179.265	174.8	246.985	177.784	179.51	229.425		0.982975	0.958493	1.35431	0.974851	0.984315	1.25802
177.588	172.127	253.436	189.411	186.385	268.002		0.973778	0.943832	1.38968	1.03861	1.02201	1.46955
180.192	176.481	242.725	191.711	198.394	225.605		0.988055	0.967709	1.33095	1.05122	1.08787	1.23707
186.94	178.155	222.722	192.645	195.279	235.689		1.02506	0.976888	1.22126	1.05634	1.07078	1.29237
178.58	194.667	227.503	188.229	178.834	277.106		0.979218	1.06743	1.24748	1.03212	0.980611	1.51947
191.63	184.648	222.009	184.625	187.885	252.802		1.05078	1.01249	1.21736	1.01236	1.03024	1.3862
178.206	176.94	246.006	184.743	188.811	289.504		0.977167	0.970228	1.34894	1.01301	1.03532	1.58745
178.586	177.108	224.26	187.93	183.858	246.696		0.979253	0.971145	1.2297	1.03049	1.00816	1.35272
178.927	181.333	223.126	189.207	185.656	271.808		0.981123	0.994313	1.22348	1.03749	1.01802	1.49042
184.297	175.145	219.005	186.926	190.625	231.984		1.01057	0.960383	1.20088	1.02498	1.04527	1.27205
179.54	191.983	229.635	187.173	186.636	294.847		0.98448	1.05271	1.25917	1.02634	1.02339	1.61675
175.618	186.136	222.577	185.553	184.307	236.44		0.962976	1.02065	1.22047	1.01745	1.01062	1.29649
177.729	174.438	221.44	179.473	185.511	229.577		0.974554	0.956507	1.21423	0.984114	1.01722	1.25885
178.53	176.861	231.283	191.869	188.816	235.305		0.978944	0.969791	1.26821	1.05208	1.03534	1.29026
191.553	173.209	219.477	184.722	188.433	264.119		1.05035	0.949765	1.20347	1.0129	1.03324	1.44826
179.09	174.249	237.366	184.279	182.696	267.149		0.982017	0.955467	1.30156	1.01047	1.00179	1.46487
178.323	172.599	227.594	194.581	191.407	239.332		0.977811	0.946424	1.24798	1.06696	1.04955	1.31234
175.756	181.218	224.845	184.307	189.781	200.425		0.963733	0.993685	1.23291	1.01062	1.04064	1.099
175.217	187.495	232.698	187.797	180.559	205.92		0.96078	1.0281	1.27597	1.02976	0.990071	1.12913
178.232	180.813	223.248	182.407	186.031	234.729		0.977308	0.991465	1.22415	1.0002	1.02008	1.2871
176.727	178.418	229.127	188.943	192.413	235.275		0.969057	0.978328	1.25639	1.03604	1.05507	1.2901
175.838	177.51	204.941	185.614	190.67	240.16		0.964183	0.97335	1.12377	1.01779	1.04551	1.31689
183.024	178.744	240.87	183.807	186.123	264.594		1.00359	0.980117	1.32078	1.00788	1.02058	1.45087
181.418	183.691	211.228	185.354	188.497	250.9		0.994778	1.00725	1.15824	1.01636	1.0336	1.37578
176.062	187.378	209.023	186.27	188.37	253.484		0.965412	1.02746	1.14615	1.02138	1.0329	1.38994
175.953	179.86	221.428	178.712	184.26	243.319		0.964811	0.986238	1.21417	0.979943	1.01036	1.33421
175.884	187.011	221.254	184.075	192.648	211.271		0.964434	1.02545	1.21321	1.00935	1.05636	1.15847
183.405	180.318	235.201	182.899	182.601	207.686		1.00568	0.98875	1.28969	1.0029	1.00127	1.13882
175.231	178.036	227.601	187.954	186.281	258.146		0.960852	0.976233	1.24802	1.03062	1.02145	1.41551
181.027	177.764	218.476	183.796	187.537	262.718		0.992634	0.974743	1.19798	1.00782	1.02833	1.44058
175.209	181.616	230.249	186.958	185.569	254.23		0.960732	0.995866	1.26254	1.02516	1.01754	1.39403
181.158	178.275	229.187	183.069	185.626	231.673		0.993353	0.977545	1.25672	1.00383	1.01785	1.27035
192.967	196.005	214.927	205.124	186.245	224.826		1.05811	1.07477	1.17852	1.12477	1.02125	1.2328
177.829	177.172	211.8	183.401	185.131	257.415		0.9751	0.971497	1.16137	1.00565	1.01514	1.4115
178.564	179.314	210.821	205.217	186.216	235.608		0.979133	0.983245	1.156	1.12528	1.02109	1.29192
182.579	179.601	221.425	183.289	182.808	232.878		1.00114	0.984818	1.21415	1.00504	1.0024	1.27695
173.94	175.269	216.254	185.313	192.644	217.189		0.953773	0.961061	1.1858	1.01614	1.05634	1.19093
173.674	180.78	208.954	184.631	184.197	271.1		0.952314	0.991281	1.14577	1.0124	1.01002	1.48654
179.407	174.629	220.994	181.669	190.311	235.808		0.983753	0.957552	1.21179	0.996154	1.04354	1.29302
188.821	188.327	217.321	183.3	184.977	215.833		1.03537	1.03266	1.19165	1.0051	1.01429	1.18349
174.179	176.234	215.039	183.002	189.081	213.566		0.955087	0.966352	1.17914	1.00347	1.0368	1.17106
179.361	181.521	219.694	181.986	184.018	243.914		0.9835	0.995343	1.20466	0.997894	1.00904	1.33747
174.424	188.198	208.424	182.723	187.215	253.004		0.956431	1.03195	1.14286	1.00194	1.02657	1.38731
182.321	183.453	216.789	180.521	184.493	255.118		0.99973	1.00594	1.18873	0.989864	1.01164	1.3989
192.782	183.584	227.641	179.78	194.115	291.261		1.05709	1.00666	1.24824	0.9858	1.0644	1.59709
179.442	183.375	218.939	182.008	187.3	225.955		0.983947	1.00551	1.20052	0.998013	1.02703	1.23899
179.696	179.32	226.013	178.409	193.679	260.453		0.985336	0.983277	1.23931	0.978283	1.06201	1.42816
181.388	179.9	226.71	179.601	189.807	284		0.994618	0.986456	1.24313	0.984814	1.04078	1.55727
180.64	190.157	220	178.421	183.205	219.674		0.990514	1.0427	1.20634	0.978346	1.00458	1.20455
180.185	183.35	232.613	177.331	189.165	262.412		0.988017	1.00538	1.2755	0.97237	1.03726	1.4389
182.618	181.275	231.487	179.949	192.135	278.681		1.00136	0.993996	1.26933	0.986726	1.05354	1.52811
195.77	189.14	231.869	178.333	182.571	222.24		1.07347	1.03713	1.27142	0.977861	1.0011	1.21862
192.899	176.873	233.543	180.562	186.223	229.314		1.05773	0.969858	1.2806	0.990086	1.02113	1.25741
176.506	178.685	237.747	186.995	183.932	264.706		0.967847	0.979793	1.30365	1.02536	1.00856	1.45148
179.972	175.824	229.075	178.605	183.083	222.77		0.986851	0.964106	1.2561	0.979355	1.00391	1.22153
179.209	182.888	237.667	183.876	185.204	263.306		0.982665	1.00284	1.30321	1.00826	1.01554	1.4438
185.012	180.371	225.059	183.867	194.678	247.246		1.01449	0.989039	1.23408	1.00821	1.06749	1.35574
179.547	188.528	210.521	182.689	192.65	252.745		0.984518	1.03377	1.15436	1.00175	1.05637	1.38589
184.358	184.987	225.25	182.264	187.313	212.071		1.0109	1.01435	1.23512	0.999421	1.02711	1.16286
184.606	175.256	186.956	214.391	184.686	218.337		1.01226	0.960993	1.02514	1.17558	1.0127	1.19722
182.993	185.706	219.46	186.405	184.51	283.147		1.00341	1.01829	1.20338	1.02212	1.01173	1.5526
180.153	183.204	216.856	185.111	181.646	223.061		0.987845	1.00457	1.1891	1.01503	0.99603	1.22312
178.539	178.834	215.336	176.32	182.11	223.095		0.978995	0.980609	1.18077	0.966827	0.998575	1.22331
184.048	186.239	210.656	189.446	186.055	251.916		1.0092	1.02121	1.15511	1.0388	1.0202	1.38135
180.675	181.357	209.335	179.075	183.332	339.296		0.990705	0.994447	1.14786	0.98193	1.00528	1.86048
181.502	181.541	224.348	178.619	191.45	230.551		0.995241	0.995454	1.23018	0.97943	1.04979	1.26419
191.433	182.284	213.973	189.676	183.321	227.029		1.04969	0.999531	1.17329	1.04006	1.00521	1.24488
181.557	180.294	230.629	183.912	187.799	219.574		0.995544	0.988618	1.26462	1.00845	1.02977	1.204
183.509	182.051	209.437	194.836	192.588	225.023		1.00624	0.998253	1.14842	1.06835	1.05603	1.23388
191.594	181.634	219.814	184.069	182.174	227.015		1.05058	0.995963	1.20532	1.00931	0.998928	1.2448
183.717	181.87	214.804	180.972	184.222	229.835		1.00739	0.99726	1.17785	0.992333	1.01015	1.26026
186.655	181.716	229.077	182.117	183.863	236.283		1.0235	0.996412	1.25611	0.998614	1.00819	1.29563
174.261	181.003	222.101	185.831	180.249	220.089		0.955538	0.992505	1.21786	1.01898	0.988372	1.20683
187.403	182.527	202.601	200.967	187.587	254.206		1.0276	1.00086	1.11094	1.10197	1.02861	1.3939
201.964	187.591	226.984	187.989	179.593	229.882		1.10744	1.02863	1.24463	1.03081	0.984771	1.26052
188.228	188.915	237.486	186.005	178.047	245.233		1.03212	1.03589	1.30222	1.01993	0.976294	1.3447
186.188	187.105	243.868	185.209	185.451	216.363		1.02093	1.02596	1.33722	1.01557	1.0169	1.1864
183.633	182.356	240.051	185.237	177.563	225.84		1.00692	0.999921	1.31628	1.01572	0.97364	1.23836
181.892	176.977	222.123	185.582	182.003	247.534		0.997377	0.970426	1.21798	1.01761	0.997989	1.35732
176.456	184.167	225.751	182.396	189.101	202.192		0.967574	1.00985	1.23788	1.00014	1.03691	1.10869
184.181	186.429	222.015	182.564	191.02	234.096		1.00993	1.02226	1.21738	1.00107	1.04743	1.28363
186.928	194.033	242.53	188.168	181.705	247.406		1.025	1.06395	1.32988	1.03179	0.996354	1.35661
178.3	180.4	215.701	189.387	190.317	323.886		0.977681	0.989198	1.18277	1.03847	1.04357	1.77598
176.881	186.414	218.779	200.686	192.52	255.766		0.969902	1.02217	1.19964	1.10043	1.05566	1.40245
179.797	189.807	223.944	179.478	194.618	205.124		0.985893	1.04078	1.22796	0.98414	1.06716	1.12477
182.348	199.365	229.38	180.125	191.569	202.214		0.999881	1.09319	1.25778	0.987688	1.05044	1.10881
188.515	177.071	222.633	178.581	190.132	203.811		1.03369	0.970941	1.22078	0.979226	1.04256	1.11757
179.912	224.956	238.375	184.817	184.193	246.839		0.986523	1.23352	1.30709	1.01342	1.01	1.35351
182.672	189.916	221.534	180.891	183.491	257.786		1.00166	1.04138	1.21475	0.991891	1.00615	1.41353
181.465	205.978	227.605	184.787	185.483	282.036		0.995035	1.12945	1.24804	1.01325	1.01707	1.5465
188.816	225.384	238.032	186.448	185.634	240.33		1.03535	1.23586	1.30522	1.02236	1.0179	1.31782
185.911	184.619	233.397	184.507	189.339	245.475		1.01941	1.01233	1.2798	1.01172	1.03821	1.34603
185.591	193.955	230.619	185.873	187.325	205.354		1.01766	1.06353	1.26456	1.01921	1.02717	1.12603
184.804	192.772	239.42	187.675	182.131	255.239		1.01335	1.05704	1.31282	1.02909	0.998691	1.39956
186.734	184.446	221.993	186.776	193.522	236.803		1.02393	1.01138	1.21727	1.02416	1.06115	1.29848
189.2	200.356	204.422	194.371	193.411	212.494		1.03745	1.09862	1.12092	1.0658	1.06054	1.16518
185.46	195.621	244.284	189.783	185.954	264.161		1.01694	1.07266	1.3395	1.04065	1.01965	1.44849
185.706	184.354	230.524	180.502	185.095	234.087		1.01829	1.01088	1.26405	0.989756	1.01494	1.28358
181.905	177.369	231.48	183.067	182.371	227.674		0.997448	0.972576	1.26929	1.00382	1.00001	1.24842
185.204	176.371	224.638	186.924	189.803	244.883		1.01554	0.967104	1.23177	1.02497	1.04076	1.34278
190.856	179.453	240.509	181.364	190.566	225.467		1.04653	0.984006	1.3188	0.994486	1.04494	1.23631
179.185	184.43	219.54	187.668	196.625	224.01		0.982537	1.0113	1.20381	1.02905	1.07817	1.22832
182.851	178.434	237.439	181.142	191.087	232.554		1.00264	0.97842	1.30196	0.993268	1.0478	1.27517
184.395	177.303	231.083	181.524	183.925	211.866		1.0111	0.972218	1.26711	0.995363	1.00853	1.16173
181.524	189.811	219.047	183.929	193.671	212.589		0.995363	1.0408	1.20111	1.00855	1.06197	1.1657
183.015	186.738	226.246	182.284	195.962	226.271		1.00354	1.02395	1.24059	0.99953	1.07453	1.24073
179.938	179.374	238.344	189.467	182.894	241.199		0.986664	0.983574	1.30693	1.03892	1.00287	1.32258
182.524	176.445	204.874	190.012	194.882	214.065		1.00084	0.967513	1.1234	1.0419	1.06861	1.17379
179.667	177.78	234.468	187.758	186.859	219.697		0.985181	0.974833	1.28567	1.02954	1.02461	1.20468
185.793	175.096	234.001	189.779	179.822	226.245		1.01877	0.960115	1.28311	1.04063	0.986026	1.24058
183.837	176.639	210.055	181.512	179.013	231.499		1.00804	0.968574	1.15181	0.995295	0.98159	1.26939
183.073	175.711	204.24	192.364	182.152	263.84		1.00385	0.963485	1.11992	1.0548	0.998803	1.44673
180.887	182.858	213.374	192.857	187.386	256.323		0.991868	1.00268	1.17001	1.0575	1.02751	1.40551
181.329	175.201	223.169	191.429	186.852	240.723		0.994293	0.96069	1.22372	1.04967	1.02458	1.31997
200.366	176.691	241.267	182.941	199.099	283.681		1.09868	0.968859	1.32296	1.00313	1.09173	1.55553
188.661	178.333	225.863	189.807	181.52	257.564		1.0345	0.977863	1.23849	1.04078	0.995339	1.41231
180.23	187.995	237.788	188.548	200.399	206.956		0.988265	1.03084	1.30388	1.03388	1.09886	1.13481
181.696	186.035	237.624	187.534	180.164	212.701		0.996305	1.0201	1.30298	1.02832	0.987903	1.16631
181.644	180.493	246.897	189.254	185.939	246.758		0.996017	0.989709	1.35383	1.03775	1.01957	1.35306
191.106	179.857	259.405	190.396	184.487	208.248		1.0479	0.986221	1.42241	1.04401	1.01161	1.1419
191.494	180.837	261.596	189.398	192.314	233.995		1.05003	0.991594	1.43442	1.03853	1.05452	1.28308
183.419	177.182	217.463	187.417	180.985	249.79		1.00575	0.971551	1.19243	1.02767	0.992408	1.36969
179.775	177.325	240.921	189.757	183.958	275.012		0.985772	0.972335	1.32105	1.04051	1.00871	1.50799
179.885	184.387	235.588	192.24	181.686	245.889		0.986372	1.01106	1.29181	1.05412	0.996247	1.3483
195.267	177.101	224.104	185.128	189.898	271.822		1.07072	0.971106	1.22884	1.01513	1.04128	1.4905
182.094	172.651	223.781	191.468	195.712	250.42		0.998486	0.946706	1.22707	1.04989	1.07316	1.37314
185.294	173.879	233.989	201.177	185.868	224.719		1.01603	0.953443	1.28304	1.10313	1.01918	1.23221
185.775	175.096	241.339	204.531	187.883	239.983		1.01867	0.960115	1.32335	1.12152	1.03023	1.31591
182.257	176.81	241.869	187.875	192.005	251.399		0.999378	0.969511	1.32625	1.03019	1.05283	1.37851
183.908	175.426	233.763	182.978	188.843	255.016		1.00843	0.961923	1.28181	1.00333	1.0355	1.39835
190.682	181.655	217.881	187.543	192.08	228.177		1.04558	0.996077	1.19472	1.02837	1.05325	1.25117
181.004	176.32	221.473	191.028	193.277	234.377		0.992508	0.966824	1.21442	1.04748	1.05981	1.28517
195.049	172.239	223.935	190.343	194.241	226.863		1.06952	0.944446	1.22792	1.04372	1.06509	1.24397
189.824	181.684	233.685	187.604	183.237	244.885		1.04087	0.996238	1.28138	1.0287	1.00476	1.34279
178.786	187.678	222.483	182.573	193.832	252.149		0.980345	1.0291	1.21995	1.00111	1.06285	1.38262
179.794	189.451	222.746	184.322	190.021	245.926		0.985874	1.03883	1.2214	1.0107	1.04195	1.3485
188.404	190.004	224.693	179.425	190.156	242.173		1.03309	1.04186	1.23207	0.983853	1.04269	1.32792
179.254	181.916	226.98	182.94	193.284	249.738		0.982916	0.997513	1.24462	1.00312	1.05985	1.3694
180.941	175.723	226.719	180.622	191.14	224.281		0.992166	0.963554	1.24318	0.990414	1.04809	1.22982
185.632	185.169	233.64	187.134	192.565	263.158		1.01789	1.01535	1.28113	1.02612	1.0559	1.44299
182.417	180.304	233.807	189.457	187.423	222.302		1.00026	0.988673	1.28205	1.03886	1.02771	1.21896
180.662	179.848	220.207	178.849	183.348	243.743		0.990636	0.98617	1.20748	0.980695	1.00536	1.33653
186.694	183.104	235.963	188.796	188.851	258.389		1.02371	1.00403	1.29387	1.03523	1.03554	1.41684
181.655	175.841	228.759	196.35	199.528	277.627		0.996081	0.964201	1.25437	1.07666	1.09408	1.52233
184.048	191.815	239.018	182.95	179.914	261.419		1.0092	1.05179	1.31062	1.00318	0.986531	1.43345
185.837	175.302	247.997	183.028	185.691	222.524		1.01901	0.961246	1.35986	1.00361	1.01821	1.22018
182.529	173.958	240.551	185.417	187.623	310.756		1.00087	0.953873	1.31903	1.01671	1.0288	1.70399
192.863	177.556	220.817	179.885	183.855	256.863		1.05754	0.973602	1.21082	0.986372	1.00814	1.40847
180.493	183.229	212.478	191.928	179.543	274.76		0.989706	1.00471	1.16509	1.05241	0.984498	1.50661
178.824	175.537	210.135	181.993	179.538	250.593		0.980557	0.962534	1.15225	0.997934	0.984469	1.37409
185.225	176.238	190.714	182.942	179.899	254.305		1.01566	0.966376	1.04575	1.00313	0.98645	1.39445
179.551	185.593	216.75	183.439	180.242	241.424		0.984544	1.01767	1.18852	1.00586	0.98833	1.32381
181.095	179.087	214.626	184.334	186.874	240.756		0.993006	0.981997	1.17687	1.01077	1.0247	1.32015
179.682	174.121	212.229	183.98	176.166	247.033		0.985261	0.954766	1.16373	1.00883	0.965983	1.35457
186.084	185.749	220	183.922	188.418	244.632		1.02037	1.01853	1.20634	1.00851	1.03317	1.34141
181.035	185.55	218.106	184.317	186.971	243.682		0.992677	1.01744	1.19595	1.01068	1.02523	1.33619
180.684	172.727	216.327	182.583	184.914	226.833		0.990753	0.947126	1.1862	1.00117	1.01395	1.2438
182.745	181.046	247.174	182.871	170.245	234.316		1.00205	0.992738	1.35534	1.00275	0.933514	1.28484
187.047	181.678	224.685	180.654	181.289	294.543		1.02564	0.996207	1.23203	0.99059	0.994075	1.61508
182.983	182.187	226.97	180.023	181.71	263.57		1.00336	0.998995	1.24456	0.987132	0.996381	1.44525
179.493	181.645	220.455	180.306	188.387	268.112		0.984225	0.996027	1.20883	0.98868	1.033	1.47016
181.467	175.947	215.623	180.778	189.227	246.539		0.99505	0.964782	1.18234	0.991273	1.0376	1.35186
179.487	180.686	212.643	181.01	185.498	267.933		0.984191	0.990764	1.16599	0.992544	1.01715	1.46917
181.334	174.019	234.836	184.644	196.803	276.177		0.994319	0.954209	1.28769	1.01247	1.07914	1.51438
180.963	179.45	209.457	188.731	192.971	217.98		0.992283	0.983991	1.14853	1.03488	1.05813	1.19526
177.862	179.247	173.796	188.129	184.099	246.934		0.975282	0.982874	0.952985	1.03158	1.00948	1.35403
195.375	180.712	226.799	183.572	179.34	248.226		1.07131	0.990907	1.24362	1.00659	0.983386	1.36111
176.88	181.969	214.632	183.48	185.275	233.488		0.969894	0.997801	1.17691	1.00609	1.01593	1.2803
179.594	177.095	211.864	181.843	183.661	225.507		0.984777	0.971078	1.16173	0.99711	1.00708	1.23653
183.722	179.639	226.166	183.849	196.176	248.95		1.00741	0.985024	1.24015	1.00811	1.0757	1.36508
183.263	183.148	217.001	186.329	185.743	237.019		1.0049	1.00426	1.18989	1.02171	1.01849	1.29966
176.94	181.947	240.355	182.126	187.704	242.834		0.970224	0.997679	1.31795	0.998662	1.02925	1.33155
182.675	177.063	218.49	180.413	190.609	222.269		1.00168	0.970901	1.19806	0.989267	1.04518	1.21878
180.529	180.167	221.579	186.401	184.669	235.839		0.989906	0.987919	1.215	1.0221	1.01261	1.29319
179.708	184.061	235.744	174.178	181.51	236.562		0.985402	1.00927	1.29267	0.955078	0.995286	1.29715
176.811	179.141	232.282	185.453	181.339	214.281		0.969518	0.982296	1.27368	1.0169	0.994346	1.17498
179.529	181.449	287.481	174.133	202.322	222.802		0.984422	0.994948	1.57636	0.954831	1.1094	1.2217
179.234	175.961	232.546	188.724	208.106	206.179		0.982802	0.964856	1.27513	1.03484	1.14112	1.13056
178.952	181.888	242.664	178.952	188.796	240.839		0.981257	0.997355	1.33061	0.981257	1.03524	1.32061
177.043	182	224.572	188.325	190.405	299.631		0.97079	0.997969	1.23141	1.03265	1.04406	1.64298
181.09	175.375	219.535	181.988	184.855	262.543		0.992984	0.961643	1.20379	0.997906	1.01362	1.43962
179.64	176.645	219.283	180.455	188.597	260.799		0.98503	0.968607	1.20241	0.9895	1.03415	1.43006
176.028	179.902	229.429	183.374	186.151	273.974		0.965225	0.986469	1.25804	1.0055	1.02073	1.5023
184.887	182.709	224.158	177.44	193.187	261.562		1.0138	1.00186	1.22914	0.972968	1.05932	1.43424
176.113	175.923	172.346	188.944	181.04	224.929		0.965691	0.964651	0.945034	1.03605	0.992706	1.23337
178.004	178.187	230.134	186.857	177.08	217.28		0.976061	0.977061	1.26191	1.0246	0.970991	1.19142
178.299	177.79	211.485	188.536	191.939	259.035		0.977679	0.974886	1.15965	1.03381	1.05247	1.42038
179.899	179.624	223.184	187.254	196.305	219.728		0.986451	0.984944	1.2238	1.02678	1.07641	1.20484
176.798	178.008	223.378	190.454	178.002	218.105		0.969444	0.976081	1.22486	1.04433	0.976047	1.19595
177.733	186.281	217.579	187.608	189.104	226.376		0.974574	1.02145	1.19306	1.02872	1.03692	1.2413
178.09	182.969	208.278	178.263	194.921	224.322		0.976533	1.00329	1.14206	0.977478	1.06882	1.23004
177.946	172.552	212.75	190.129	191.549	231.446		0.97574	0.946166	1.16658	1.04255	1.05033	1.2691
179.716	185.354	229.263	177.837	184.359	226.061		0.985449	1.01636	1.25713	0.975143	1.0109	1.23958
183.63	183.385	222.078	191.159	191.649	244.838		1.00691	1.00556	1.21773	1.04819	1.05088	1.34254
179.209	177.395	232.29	184.324	182.955	274.626		0.982666	0.972722	1.27373	1.01072	1.00321	1.50587
176.589	181.671	235.29	182.038	181.24	237.715		0.968298	0.996165	1.29018	0.998179	0.993806	1.30348
178.118	191.016	232.377	186.266	187.2	237.707		0.976687	1.04741	1.2742	1.02136	1.02648	1.30343
188.03	182.961	250.871	183.884	185.926	276.845		1.03104	1.00324	1.37562	1.0083	1.0195	1.51804
185.957	180.987	243.607	182.048	187.92	242.723		1.01967	0.992419	1.33578	0.998233	1.03043	1.33094
190.815	183.775	239.69	188.068	184.605	233.618		1.04631	1.00771	1.31431	1.03124	1.01226	1.28101
196.944	180.064	227.932	185.833	194.594	240.337		1.07992	0.987353	1.24983	1.01899	1.06703	1.31785
188.211	190.684	238.638	185.944	180.5	218.003		1.03203	1.04559	1.30854	1.0196	0.989746	1.19539
182.747	181.696	211.739	186.206	190.856	226.827		1.00207	0.996304	1.16104	1.02103	1.04653	1.24377
180.912	180.925	229.221	183.285	179.844	231.549		0.992008	0.992079	1.2569	1.00501	0.98615	1.26967
180.634	179.081	225.379	189.042	185.98	237.041		0.990482	0.981967	1.23583	1.03659	1.01979	1.29978
186.952	183.658	250.254	189.198	189.221	239.189		1.02512	1.00706	1.37223	1.03744	1.03757	1.31156
183.947	184.366	218.867	187.165	185.848	236.02		1.00865	1.01095	1.20013	1.02629	1.01907	1.29418
177.681	181.733	230.066	187.122	187.295	241.297		0.974291	0.996508	1.26153	1.02605	1.027	1.32312
182.213	183.773	228.55	185.264	185.637	247.228		0.999137	1.00769	1.25322	1.01587	1.01791	1.35564
187.078	187.138	222.594	187.262	179.888	225.062		1.02581	1.02614	1.22056	1.02682	0.986391	1.23409
188.025	179.535	209.261	185.903	182.831	238.479		1.03101	0.984454	1.14745	1.01937	1.00253	1.30767
189.203	184.917	210.43	187.948	178.75	253.054		1.03747	1.01397	1.15386	1.03059	0.980151	1.38759
196.836	181.058	242.159	184.262	176.964	237.622		1.07932	0.992807	1.32785	1.01038	0.970356	1.30297
180.911	180.406	220.344	186.817	181.582	250.21		0.991998	0.989228	1.20823	1.02438	0.99568	1.37199
178.442	180.515	239.513	186.104	185.876	199.743		0.978462	0.989829	1.31333	1.02048	1.01922	1.09526
182.251	179.573	254.61	184.906	185.486	243.311		0.999348	0.984661	1.39612	1.01391	1.01709	1.33416
184.172	181.328	241.225	186.394	186.704	250.075		1.00988	0.994284	1.32272	1.02207	1.02377	1.37125
183.774	181.222	215.342	183.643	177.47	250.047		1.0077	0.993704	1.1808	1.00698	0.973131	1.3711
196.653	182.51	220.154	192.911	177.026	215.306		1.07832	1.00076	1.20718	1.0578	0.970695	1.1806
180.507	179.534	221.74	174.487	182.465	219.684		0.989786	0.98445	1.21588	0.956777	1.00052	1.20461
177.872	180.013	217.346	181.025	179.428	280.079		0.975336	0.987078	1.19179	0.992627	0.98387	1.53577
187.434	174.868	222.428	187.064	179.816	259.931		1.02777	0.958866	1.21965	1.02574	0.985997	1.42529
194.27	186.028	272.782	187.934	186.471	227.389		1.06525	1.02006	1.49576	1.03051	1.02249	1.24686
184.995	183.553	257.979	176.932	187.774	228.4		1.01439	1.00649	1.41459	0.970179	1.02963	1.2524
192.062	179.575	248.457	180.032	178.008	287.207		1.05315	0.984676	1.36238	0.987182	0.976084	1.57486
183.924	179.872	214.148	186.194	179.26	269.996		1.00852	0.986303	1.17425	1.02097	0.982945	1.48049
184.452	180.452	228.669	187.579	178.708	218.946		1.01142	0.989484	1.25388	1.02856	0.97992	1.20056
178.463	181.034	219.039	191.644	182.62	232.637		0.978578	0.992675	1.20107	1.05085	1.00137	1.27563
176.904	181.883	211.138	194.377	181.392	278.113		0.970027	0.997332	1.15774	1.06584	0.994639	1.525
183.65	177.129	215.028	191.897	177.78	261.066		1.00702	0.971261	1.17908	1.05224	0.974829	1.43152
184.017	180.484	209.785	193.859	181.675	254.764		1.00903	0.989658	1.15033	1.063	0.996187	1.39696
182.805	178.002	216.828	182.272	187.032	242.738		1.00239	0.97605	1.18895	0.999465	1.02557	1.33102
185.109	186.372	227.261	193.903	190.114	278.358		1.01502	1.02194	1.24615	1.06324	1.04246	1.52633
183.874	181.048	219.529	186.393	178.237	241.007		1.00825	0.992751	1.20375	1.02206	0.977337	1.32153
178.763	179.513	213.636	188.428	180.346	249.985		0.980222	0.984334	1.17144	1.03322	0.988899	1.37076
184.349	185.824	216.731	185.409	185.187	260.682		1.01085	1.01894	1.18841	1.01667	1.01545	1.42941
178.086	177.242	228.099	190.319	181.523	242.974		0.976509	0.97188	1.25075	1.04359	0.995355	1.33231
176.342	182.121	221.966	190.907	180.086	265.222		0.966948	0.998636	1.21712	1.04681	0.987478	1.4543
186.503	180.505	205.789	188.641	183.584	281.088		1.02266	0.989772	1.12841	1.03439	1.00666	1.54131
191.163	180.424	231.017	191.903	184.749	281.517		1.04822	0.98933	1.26675	1.05228	1.01304	1.54366
176.232	185.035	250.828	186.425	190.881	235.01		0.966342	1.01461	1.37538	1.02224	1.04667	1.28865
181.869	187.281	219.505	194.94	180.986	226.658		0.997255	1.02693	1.20362	1.06893	0.99241	1.24285
183.465	173.54	226.653	183.76	189.372	252.589		1.00601	0.951581	1.24282	1.00762	1.03839	1.38503
193.921	179.95	237.285	185.795	181.208	261.949		1.06334	0.986731	1.30112	1.01878	0.993627	1.43636
197.271	181.532	224.951	194.866	195.29	201.077		1.08171	0.995403	1.23349	1.06852	1.07084	1.10258
180.608	181.667	242.709	188.72	183.489	240.011		0.990339	0.996147	1.33086	1.03482	1.00613	1.31607
184.754	175.321	233.142	184.713	186.012	226.152		1.01307	0.961348	1.2784	1.01285	1.01997	1.24008
189.901	178.55	213.646	196.769	183.313	236.73		1.04129	0.979055	1.1715	1.07896	1.00517	1.29808
185.658	185.96	222.319	185.072	187.419	237.808		1.01803	1.01969	1.21905	1.01482	1.02768	1.30398
187.656	183.452	235.262	182.033	185.3	244.682		1.02899	1.00593	1.29002	0.99815	1.01606	1.34168
181.19	181.417	231.188	184.469	188.651	243.928		0.993529	0.994777	1.26769	1.01151	1.03444	1.33754
189.153	182.507	214.355	182.221	187.728	234.66		1.0372	1.00075	1.17538	0.999181	1.02938	1.28673
181.431	178.814	220.871	183.806	184.184	259.385		0.994853	0.9805	1.21111	1.00787	1.00995	1.4223
183.112	181.342	228.359	192.558	179.699	250.945		1.00407	0.994365	1.25218	1.05587	0.985356	1.37602
184.179	179.39	218.223	183.848	180.359	236.807		1.00992	0.983658	1.1966	1.0081	0.988973	1.2985
187.413	177.752	224.008	183.033	188.418	249.88		1.02765	0.974676	1.22832	1.00363	1.03316	1.37018
197.008	179.827	231.814	187.215	183.741	250.634		1.08026	0.986055	1.27112	1.02657	1.00752	1.37432
182.807	177.403	235.284	190.861	186.98	247.498		1.00239	0.972766	1.29015	1.04656	1.02528	1.35712
183.392	178.019	212.761	183.369	184.275	250.123		1.0056	0.97614	1.16664	1.00548	1.01045	1.37151
193.035	181.617	227.452	185.299	198.773	236.768		1.05848	0.99587	1.2472	1.01606	1.08994	1.29828
181.982	181.76	226.567	186.673	197.652	226.079		0.997873	0.996654	1.24235	1.02359	1.0838	1.23967
181.845	178.134	230.104	192.475	186.185	242.793		0.99712	0.976771	1.26174	1.05541	1.02092	1.33132
183.811	179.028	217.131	181.407	175.472	242.826		1.0079	0.981676	1.19061	0.994719	0.962178	1.3315
180.758	179.621	226.744	182.769	187.077	213.926		0.991163	0.984927	1.24332	1.00219	1.02581	1.17303
200.214	180.671	229.666	181.641	186.549	236.535		1.09785	0.990682	1.25934	0.996001	1.02291	1.297
192.411	177.801	217.422	181.998	187.663	242.122		1.05506	0.974945	1.1922	0.997962	1.02903	1.32764
185.216	195.109	227.633	183.178	190.759	247.192		1.0156	1.06985	1.24819	1.00443	1.046	1.35544
188.753	179.267	211.979	182.049	191.335	261.046		1.035	0.982985	1.16236	0.998242	1.04916	1.43141
188.351	179.057	216.269	181.387	185.976	255.272		1.03279	0.981831	1.18588	0.994612	1.01977	1.39975
184.882	177.483	216.225	184.366	178.841	254.244		1.01378	0.973201	1.18564	1.01094	0.980649	1.39411
183.726	189.204	225.898	182.912	178.692	217.253		1.00744	1.03747	1.23868	1.00297	0.979831	1.19127
180.624	182.143	219.566	188.133	181.295	218.49		0.990428	0.998754	1.20396	1.0316	0.994108	1.19806
186.387	172.911	212.162	185.35	179.225	241.6		1.02203	0.948134	1.16336	1.01634	0.982753	1.32478
190.209	178.361	214.542	185.692	174.996	250.164		1.04298	0.978016	1.17641	1.01822	0.959568	1.37174
190.134	176.767	256.727	183.178	175.046	250.526		1.04258	0.969279	1.40773	1.00443	0.95984	1.37372
182.495	179.918	214.502	177.316	180.124	207.677		1.00069	0.986556	1.17619	0.972288	0.987686	1.13877
192.163	177.688	224.836	174.093	176.171	241.412		1.0537	0.974328	1.23286	0.954616	0.96601	1.32375
191.235	179.789	225.434	182.933	189.034	238.883		1.04861	0.985849	1.23613	1.00309	1.03654	1.30988
200.852	185.458	219.618	183.907	187.117	197.992		1.10134	1.01693	1.20424	1.00843	1.02603	1.08566
192.306	181.79	225.993	180.095	183.214	214.012		1.05448	0.996817	1.2392	0.987527	1.00463	1.17351
181.21	190.894	244.372	185.165	184.274	235.428		0.993641	1.04674	1.33998	1.01532	1.01044	1.29094
182.706	177.268	220.889	185.738	181.529	234.075		1.00185	0.972023	1.21121	1.01847	0.995391	1.28352
183.21	175.794	226.431	191.016	183.914	229.354		1.00461	0.963942	1.2416	1.04741	1.00847	1.25763
184.726	182.928	247.959	182.601	183.055	225.239		1.01292	1.00306	1.35965	1.00127	1.00375	1.23507
195.25	179.939	226.104	179.977	185.138	204.513		1.07063	0.986671	1.23981	0.986876	1.01518	1.12142
193.832	187.256	244.805	182.85	177.178	232.675		1.06285	1.02679	1.34235	1.00263	0.971528	1.27584
178.583	179.975	227.026	183.954	186.054	271.854		0.979237	0.986867	1.24486	1.00868	1.0202	1.49067
184.999	179.12	234.812	184.752	185.892	263.336		1.01442	0.98218	1.28756	1.01306	1.01931	1.44397
180.502	181.041	253.194	195.836	179.09	221.965		0.989758	0.992712	1.38835	1.07384	0.982014	1.21711
194.585	181.998	223.486	185.408	181.34	306.518		1.06698	0.997959	1.22546	1.01666	0.994352	1.68075
192.062	179.723	225.991	184.098	181.831	261.345		1.05314	0.985488	1.23919	1.00947	0.997042	1.43305
183.772	189.812	246.743	183.398	183.757	257.061		1.00768	1.04081	1.35298	1.00564	1.0076	1.40956
187.307	190.436	243.884	188.811	187.634	259.938		1.02707	1.04423	1.3373	1.03532	1.02887	1.42534
197.738	182.023	239.601	181.468	200.166	234.237		1.08427	0.9981	1.31382	0.995054	1.09758	1.28441
185.85	182.252	214.773	191.395	186.117	255.046		1.01908	0.999352	1.17768	1.04949	1.02054	1.39851
184.522	179.68	220.854	189.808	199.69	231.313		1.0118	0.985251	1.21102	1.04078	1.09497	1.26837
185.619	181.574	212.861	186.758	177.417	250.272		1.01782	0.995633	1.16719	1.02406	0.972843	1.37233
178.923	183.722	225.433	190.069	177.973	238.76		0.981098	1.00741	1.23613	1.04222	0.975887	1.30921
180.899	179.968	229.947	188.339	192.545	276.374		0.991934	0.986827	1.26088	1.03273	1.05579	1.51546
194.243	183.562	224.118	186.657	186.683	271.299		1.0651	1.00654	1.22892	1.02351	1.02365	1.48763
182.567	188.121	245.649	191.462	183.262	241.321		1.00108	1.03154	1.34698	1.04985	1.00489	1.32325
179.069	182.688	219.212	187.142	189.337	269.266		0.981899	1.00174	1.20202	1.02616	1.0382	1.47648
183.378	180.468	221.255	186.298	186.639	230.508		1.00553	0.989571	1.21322	1.02154	1.02341	1.26396
185.212	180.333	228.419	180.793	182.174	225.162		1.01558	0.988831	1.2525	0.991354	0.998927	1.23464
184.294	186.469	240.723	191.429	179.435	229.11		1.01055	1.02248	1.31997	1.04968	0.983905	1.25629
184.339	183.814	228.56	180.113	179.592	196.079		1.01079	1.00792	1.25328	0.987624	0.984767	1.07517
186.187	189.015	233.472	181.815	196.361	216.977		1.02093	1.03643	1.28021	0.996956	1.07672	1.18976
189.863	180.915	230.617	191.062	180.941	242.241		1.04109	0.992022	1.26456	1.04766	0.992162	1.32829
178.159	181.478	206.373	180.49	183.356	239.996		0.976908	0.995108	1.13162	0.989693	1.00541	1.31598
179.787	182.894	220.864	193.689	206.357	252.099		0.985839	1.00287	1.21108	1.06207	1.13153	1.38235
180.343	181.132	221.224	179.752	179.725	202.648		0.988883	0.993213	1.21305	0.985644	0.985499	1.11119
182.124	185.462	226.482	184.905	189.412	253.61		0.99865	1.01695	1.24188	1.0139	1.03861	1.39063
180.466	183.275	246.382	181.975	184.098	252.026		0.989558	1.00496	1.351	0.997832	1.00948	1.38195
191.324	182.917	230.701	191.623	180.417	236.546		1.0491	1.003	1.26502	1.05074	0.989289	1.29707
180.518	177.541	236.083	191.513	180.303	240.572		0.989846	0.973522	1.29453	1.05013	0.988668	1.31915
181.65	179.067	230.237	191.468	194.988	235.3		0.996051	0.981886	1.26247	1.04989	1.06919	1.29023
185.806	179.868	227.123	189.135	184.766	239.553		1.01884	0.986281	1.2454	1.03709	1.01314	1.31356
182.487	179.344	214.023	188.255	188.973	248.589		1.00064	0.983409	1.17356	1.03227	1.03621	1.3631
182.919	181.478	237.771	180.05	187.294	243.56		1.00301	0.99511	1.30378	0.987276	1.027	1.33553
187.359	183.249	217.657	190.638	186.391	258.19		1.02736	1.00482	1.19349	1.04533	1.02205	1.41575
187.258	186.134	252.095	191.437	192.829	249.75		1.0268	1.02064	1.38233	1.04972	1.05735	1.36947
196.265	182.29	234.639	175.712	183.501	267.57		1.07619	0.999561	1.28661	0.963493	1.0062	1.46718
186.572	178.923	239.965	182.797	192.175	251.943		1.02304	0.981097	1.31581	1.00234	1.05376	1.3815
191.871	182.699	234.648	174.999	184.753	230.066		1.0521	1.0018	1.28666	0.95958	1.01307	1.26154
182.355	182.803	217.072	193.884	181.641	233.572		0.999916	1.00237	1.19028	1.06313	0.996	1.28076
187.237	184.399	231.047	185.237	185.161	253.127		1.02669	1.01112	1.26691	1.01572	1.0153	1.38799
182.321	180.612	253.611	180.006	181.366	227.848		0.99973	0.990361	1.39064	0.987038	0.994492	1.24937
189.982	178.585	233.552	179.762	180.288	201.491		1.04174	0.979247	1.28065	0.985701	0.988586	1.10485
191.747	177.918	230.941	181.763	183.282	234.033		1.05142	0.975589	1.26633	0.996673	1.005	1.28329
191.015	184.659	235.4	184.715	184.516	262.21		1.0474	1.01255	1.29078	1.01286	1.01177	1.43779
185.276	177.313	241.421	183.694	183.409	258.828		1.01593	0.972273	1.3238	1.00726	1.0057	1.41925
187.445	187.069	235.594	185.128	185.588	240.603		1.02783	1.02577	1.29185	1.01512	1.01764	1.31931
189.623	178.725	225.192	181.763	184.749	229.344		1.03977	0.980014	1.23481	0.996674	1.01304	1.25758
181.953	178.283	246.404	176.354	180.021	218.574		0.997712	0.977587	1.35112	0.967014	0.987119	1.19852
184.343	186.063	223.874	189.863	181.382	195.213		1.01082	1.02025	1.22758	1.04109	0.994585	1.07042
190.624	175.204	231.241	181.441	186.573	234.528		1.04526	0.960707	1.26798	0.994907	1.02304	1.286
181.951	188.751	226.164	184.753	186.973	255.449		0.997701	1.03499	1.24014	1.01307	1.02524	1.40072
180.577	186.578	221.677	182.976	189.168	230.687		0.990166	1.02307	1.21553	1.00332	1.03727	1.26494
188.203	179.491	224.008	186.955	187.39	230.055		1.03199	0.984215	1.22832	1.02514	1.02753	1.26147
186.694	179.305	220.181	184.589	176.595	237.981		1.02371	0.983194	1.20733	1.01217	0.968332	1.30494

## Sheet: Fig 2a
Nuclear MFI							Normalized to Mean of Ctrl WOHS
WOHS			Recovery			Mean of Ctrl WOHS	WOHS			Recovery
Ctrl	GSK	ISRIB	Ctrl	GSK	ISRIB	0.00224251	Ctrl	GSK	ISRIB	Ctrl	GSK	ISRIB
0.00237943	0.0020477	0.00223813	0.00490796	0.00520809	0.00566502		1.06106	0.91313	0.99805	2.1886	2.32244	2.5262
0.00228359	0.00204901	0.00214829	0.00250597	0.0114837	0.00661107		1.01832	0.913714	0.957989	1.11749	5.12091	2.94807
0.00211242	0.00213656	0.00203997	0.00568019	0.00460778	0.00354514		0.941992	0.952756	0.909685	2.53297	2.05475	1.58088
0.002134	0.00241084	0.0022053	0.00671654	0.00552167	0.00650866		0.951615	1.07506	0.983409	2.99511	2.46228	2.9024
0.00210861	0.00206837	0.00238974	0.00386408	0.00702074	0.0065945		0.940291	0.922349	1.06566	1.72311	3.13076	2.94069
0.00196683	0.00228894	0.00245296	0.00599805	0.00361075	0.00545773		0.877069	1.02071	1.09385	2.67471	1.61014	2.43376
0.00198411	0.0021351	0.00197906	0.00480308	0.00416827	0.00494277		0.884774	0.952105	0.88252	2.14184	1.85876	2.20413
0.0022213	0.00225856	0.00212912	0.00366642	0.00978085	0.00629636		0.990545	1.00716	0.949438	1.63496	4.36157	2.80773
0.00216615	0.00206614	0.00206854	0.00738647	0.00505619	0.00483442		0.965953	0.921355	0.922424	3.29385	2.25471	2.15581
0.00225409	0.002176	0.00217123	0.00568917	0.00546212	0.00730266		1.00517	0.970345	0.968215	2.53697	2.43572	3.25647
0.00224538	0.00219768	0.00214044	0.00309027	0.00569443	0.00730331		1.00128	0.980013	0.954486	1.37804	2.53932	3.25676
0.00225516	0.00207357	0.00196235	0.00500933	0.00468544	0.00379486		1.00564	0.924665	0.875072	2.23381	2.08938	1.69224
0.00225116	0.00222837	0.00235	0.00404368	0.00382387	0.00664083		1.00386	0.993695	1.04794	1.8032	1.70518	2.96134
0.00209835	0.00212102	0.00202244	0.00261682	0.00278664	0.00539392		0.935717	0.945826	0.901867	1.16692	1.24265	2.40531
0.00203524	0.00226503	0.00213113	0.00484824	0.00450154	0.00724108		0.907573	1.01005	0.950336	2.16197	2.00737	3.22901
0.00217277	0.00221366	0.00205402	0.00512939	0.0126081	0.00265091		0.968903	0.987135	0.915948	2.28735	5.62233	1.18212
0.00214402	0.00213946	0.00208392	0.0053106	0.00505459	0.0067459		0.956083	0.95405	0.929281	2.36816	2.25399	3.0082
0.00228929	0.00222977	0.00208121	0.00262828	0.00632192	0.00759242		1.02086	0.994321	0.928072	1.17203	2.81914	3.38569
0.00229377	0.00220198	0.00236359	0.00742344	0.00571781	0.00583336		1.02286	0.981928	1.054	3.31033	2.54974	2.60127
0.00226564	0.00211536	0.00225703	0.00415395	0.00534085	0.0069881		1.01032	0.943303	1.00648	1.85237	2.38164	3.1162
0.00205232	0.00253787	0.00213989	0.00591705	0.00756167	0.00855421		0.915192	1.13171	0.954243	2.63859	3.37197	3.81458
0.00204513	0.00216597	0.0021753	0.005573	0.00357853	0.00474072		0.911984	0.965872	0.97003	2.48517	1.59577	2.11403
0.00206663	0.00227748	0.00231925	0.00424647	0.00455607	0.00655552		0.921572	1.0156	1.03422	1.89363	2.03169	2.9233
0.00231967	0.00226865	0.00217051	0.00539034	0.00554347	0.00802013		1.03441	1.01166	0.967893	2.40372	2.472	3.57641
0.0023357	0.00226318	0.00212033	0.00513122	0.00470101	0.00673905		1.04156	1.00922	0.945517	2.28816	2.09632	3.00514
0.00242001	0.00227253	0.00217084	0.00650716	0.00535413	0.00461894		1.07916	1.01339	0.968041	2.90174	2.38757	2.05972
0.00224575	0.00232617	0.00254739	0.00549099	0.00536057	0.00456249		1.00145	1.03731	1.13596	2.4486	2.39044	2.03455
0.00218298	0.00217204	0.00230233	0.00346844	0.0073558	0.00666161		0.973458	0.968578	1.02668	1.54668	3.28017	2.97061
0.0023573	0.00252446	0.00208256	0.00500247	0.00691851	0.00597572		1.05119	1.12573	0.928675	2.23075	3.08517	2.66475
0.00212235	0.00244482	0.0021134	0.00398465	0.00612631	0.00809551		0.946418	1.09022	0.942429	1.77688	2.73191	3.61003
0.00224561	0.00244115	0.00236747	0.00373332	0.00654017	0.00555093		1.00138	1.08858	1.05572	1.6648	2.91646	2.47532
0.00241695	0.00214661	0.00213989	0.00368976	0.00737656	0.00622895		1.07779	0.957235	0.95424	1.64538	3.28943	2.77767
0.00212346	0.00205075	0.00260808	0.00582136	0.00651255	0.00517616		0.946915	0.914489	1.16302	2.59592	2.90414	2.3082
0.00243395	0.00225944	0.00207372	0.00280607	0.00590086	0.00555096		1.08537	1.00755	0.924732	1.25131	2.63137	2.47534
0.00206482	0.00204893	0.00210182	0.00549662	0.0070978	0.00672326		0.920767	0.913681	0.937262	2.45111	3.16512	2.9981
0.00229508	0.00216407	0.00219233	0.00392115	0.00469006	0.00586808		1.02344	0.965022	0.977625	1.74856	2.09144	2.61675
0.00209588	0.00235582	0.00205751	0.00337813	0.00449318	0.0078117		0.934616	1.05053	0.917503	1.50641	2.00364	3.48347
0.00206312	0.00220184	0.00224644	0.00346302	0.00601141	0.0047201		0.920009	0.981865	1.00176	1.54427	2.68067	2.10483
0.00218023	0.00215842	0.0022912	0.00375712	0.00485718	0.00641588		0.972228	0.962504	1.02172	1.67541	2.16596	2.86103
0.00218337	0.00242531	0.00199836	0.0039584	0.00633524	0.00599395		0.973632	1.08152	0.891129	1.76517	2.82508	2.67288
0.00232839	0.002143	0.00208968	0.00868181	0.00899459	0.00799911		1.0383	0.955626	0.93185	3.87148	4.01096	3.56704
0.00220169	0.00206772	0.00216537	0.00617656	0.00484489	0.00560113		0.9818	0.922057	0.965602	2.75431	2.16048	2.49771
0.0022897	0.00217321	0.00241257	0.00486817	0.00541138	0.00519244		1.02104	0.969099	1.07584	2.17086	2.4131	2.31546
0.00221557	0.00237822	0.0022834	0.00597018	0.0064238	0.00545102		0.987988	1.06052	1.01824	2.66228	2.86456	2.43077
0.00242578	0.00219078	0.00224629	0.00276315	0.00711593	0.00569863		1.08173	0.976933	1.00169	1.23217	3.1732	2.54119
0.00202731	0.00233792	0.00225719	0.00473269	0.00646587	0.00550995		0.904036	1.04255	1.00655	2.11045	2.88333	2.45705
0.00220523	0.00213073	0.00220244	0.00409878	0.00670464	0.00541281		0.983378	0.950158	0.982132	1.82777	2.9898	2.41373
0.00202595	0.00231618	0.00240637	0.00592216	0.00716835	0.00613088		0.903433	1.03286	1.07307	2.64087	3.19658	2.73394
0.0021257	0.00224134	0.00226845	0.00675348	0.00310497	0.00553079		0.947911	0.999481	1.01157	3.01158	1.3846	2.46634
0.0024104	0.00213392	0.00301801	0.0111683	0.00739577	0.0057201		1.07487	0.95158	1.34582	4.98029	3.29799	2.55076
0.00219443	0.00207401	0.00204413	0.00370407	0.00328962	0.00314506		0.97856	0.924864	0.911538	1.65176	1.46694	1.40248
0.00224817	0.00220784	0.00219398	0.0058983	0.00640835	0.00680664		1.00253	0.98454	0.978362	2.63023	2.85767	3.03529
0.00230723	0.0022704	0.0021554	0.00418083	0.00572379	0.00404298		1.02886	1.01244	0.961158	1.86435	2.55241	1.80289
0.0022866	0.00222092	0.00226803	0.00538881	0.0061691	0.00573044		1.01966	0.990374	1.01138	2.40303	2.75099	2.55538
0.0022523	0.00203062	0.00237645	0.00559971	0.0040006	0.00504074		1.00437	0.905514	1.05973	2.49708	1.78399	2.24782
0.00211658	0.0022815	0.00212266	0.00432748	0.00760491	0.00265171		0.943848	1.01739	0.946559	1.92975	3.39126	1.18247
0.00203147	0.00214309	0.00220562	0.00500974	0.00597344	0.00290969		0.905895	0.955667	0.983552	2.23399	2.66374	1.29752
0.00215917	0.00217087	0.00224087	0.00499615	0.00774751	0.00264697		0.96284	0.968056	0.999269	2.22793	3.45485	1.18037
0.00222211	0.00221848	0.00235078	0.00498449	0.0035698	0.00326639		0.990905	0.989285	1.04828	2.22273	1.59188	1.45658
0.00213707	0.00239822	0.00239401	0.00737734	0.00619644	0.00566716		0.952982	1.06944	1.06756	3.28978	2.76318	2.52715
0.00221152	0.002238	0.00227253	0.00572805	0.00601359	0.00562545		0.986181	0.997992	1.01339	2.55431	2.68164	2.50856
0.00227335	0.00239951	0.0022825	0.00857027	0.00372454	0.00297558		1.01375	1.07001	1.01784	3.82174	1.66088	1.3269
0.00215999	0.0022161	0.00220312	0.00578581	0.00468782	0.00597623		0.963204	0.988225	0.982436	2.58007	2.09044	2.66498
0.00190998	0.00227409	0.00214323	0.00865829	0.00796049	0.00474643		0.851715	1.01409	0.955729	3.86099	3.54982	2.11658
0.0022978	0.00211226	0.00209407	0.00357749	0.00684236	0.00498565		1.02466	0.941919	0.933808	1.59531	3.05121	2.22325
0.00224371	0.00228338	0.00215359	0.00617777	0.00494833	0.0150936		1.00054	1.01823	0.96035	2.75485	2.20661	6.73068
0.00213857	0.00220659	0.00210047	0.00553894	0.00490663	0.00609338		0.953654	0.983984	0.936663	2.46998	2.18801	2.71722
0.00234058	0.0022119	0.00213701	0.004357	0.00315599	0.0080178		1.04374	0.986351	0.952956	1.94292	1.40735	3.57538
0.00214911	0.00223998	0.00195608	0.00515005	0.00676996	0.00677257		0.958353	0.998874	0.872276	2.29656	3.01893	3.02009
0.00192883	0.00211026	0.00212362	0.013003	0.0077275	0.00275753		0.860125	0.941029	0.946985	5.79841	3.44592	1.22967
0.00226373	0.00242778	0.00215763	0.00544559	0.0062043	0.00505799		1.00946	1.08262	0.962154	2.42835	2.76668	2.25551
0.00228938	0.00245879	0.00207921	0.00274911	0.00814964	0.00277676		1.0209	1.09645	0.927183	1.22591	3.63417	1.23824
0.00214918	0.00203403	0.00211548	0.00678575	0.00905566	0.0102453		0.958384	0.907036	0.943356	3.02597	4.03819	4.56868
0.00223818	0.00220442	0.00207384	0.00503009	0.0029785	0.00568999		0.998071	0.983018	0.924786	2.24307	1.3282	2.53733
0.00222971	0.00222106	0.00224077	0.00495174	0.00521291	0.00719674		0.994294	0.990439	0.999227	2.20813	2.32459	3.20924
0.00231819	0.00234526	0.00205499	0.00426484	0.00845566	0.00638655		1.03375	1.04582	0.91638	1.90182	3.77063	2.84795
0.00230531	0.00219722	0.00229071	0.00592042	0.00685211	0.00601385		1.02801	0.979806	1.0215	2.64009	3.05556	2.68176
0.00228961	0.00226264	0.00197383	0.00625928	0.00736761	0.00706751		1.021	1.00898	0.880191	2.7912	3.28544	3.15161
0.0021641	0.00226115	0.00236814	0.0059973	0.00821564	0.00553482		0.965039	1.00832	1.05602	2.67437	3.6636	2.46814
0.00224196	0.00217303	0.00213713	0.00945156	0.00453601	0.00818479		0.999755	0.969017	0.95301	4.21473	2.02274	3.64984
0.00202659	0.0023174	0.00225993	0.00510694	0.00537625	0.00857198		0.903718	1.0334	1.00777	2.27734	2.39743	3.8225
0.00224665	0.0022636	0.0022467	0.00674459	0.00648003	0.00862599		1.00185	1.00941	1.00187	3.00761	2.88964	3.84659
0.00222944	0.0022731	0.00201588	0.006699	0.00553753	0.00626259		0.994175	1.01364	0.898942	2.98728	2.46935	2.79268
0.00229348	0.00205892	0.00214733	0.00637011	0.00531761	0.00763326		1.02273	0.918133	0.957559	2.84062	2.37128	3.4039
0.00233232	0.00202751	0.00201825	0.00499489	0.00516286	0.00634735		1.04005	0.904128	0.899999	2.22737	2.30227	2.83047
0.00228911	0.00229208	0.00211582	0.00516402	0.00683239	0.00596497		1.02078	1.02211	0.943507	2.30279	3.04677	2.65996
0.00203218	0.00219407	0.00213958	0.0061307	0.00415858	0.00664202		0.906209	0.978403	0.954103	2.73386	1.85444	2.96187
0.00221366	0.0022185	0.00212732	0.00442518	0.00500509	0.00668949		0.987138	0.989293	0.948635	1.97332	2.23192	2.98304
0.00218736	0.00214362	0.00218876	0.00396026	0.00819733	0.00625317		0.97541	0.955902	0.976032	1.766	3.65543	2.78847
0.00235966	0.00225241	0.00208727	0.00468294	0.0040281	0.00691813		1.05224	1.00442	0.930776	2.08826	1.79625	3.085
0.00225384	0.00220281	0.00215562	0.00391791	0.00722864	0.00741245		1.00505	0.982298	0.961256	1.74711	3.22347	3.30543
0.00238259	0.00241668	0.00234703	0.00545201	0.00495109	0.00461913		1.06247	1.07767	1.04661	2.43121	2.20784	2.05981
0.00236234	0.00214293	0.00209423	0.00581733	0.00802968	0.00679636		1.05344	0.955597	0.933878	2.59412	3.58067	3.0307
0.00224181	0.00221969	0.00215372	0.00278021	0.00517935	0.00551253		0.999688	0.989827	0.96041	1.23978	2.30963	2.4582
0.0022352	0.00222828	0.00223938	0.00487466	0.00273921	0.00476582		0.996743	0.993655	0.998605	2.17376	1.22149	2.12522
0.00231775	0.00222085	0.00219478	0.00277831	0.00339807	0.00755631		1.03356	0.990342	0.978716	1.23893	1.5153	3.36958
0.00218377	0.00231721	0.00323681	0.00571855	0.00786663	0.00791494		0.973809	1.03331	1.44339	2.55007	3.50796	3.52951
0.0022261	0.00200252	0.00214909	0.00568029	0.00711625	0.00678671		0.992686	0.892984	0.958345	2.53301	3.17335	3.02639
0.00213918	0.00220973	0.00219877	0.00389263	0.00645366	0.00551465		0.953924	0.985386	0.980498	1.73584	2.87788	2.45915
0.00232313	0.00209351	0.0028643	0.00684088	0.00372904	0.00613925		1.03595	0.933558	1.27728	3.05055	1.66289	2.73767
0.00210201	0.00214242	0.00217547	0.00275935	0.00565556	0.00753902		0.937348	0.955369	0.970107	1.23048	2.52198	3.36187
0.00208499	0.00200073	0.00218026	0.0027409	0.00674628	0.00735349		0.929759	0.892183	0.972243	1.22225	3.00837	3.27914
0.00242961	0.00213212	0.00215494	0.00265871	0.00296812	0.00466654		1.08343	0.950775	0.960953	1.1856	1.32357	2.08095
0.00209102	0.00225716	0.00219658	0.0045898	0.00636966	0.00414326		0.932447	1.00653	0.97952	2.04673	2.84042	1.8476
0.00928651	0.00232663	0.00208359	0.00573561	0.00748909	0.00541795		4.14113	1.03751	0.929133	2.55768	3.33961	2.41603
0.00241978	0.00220391	0.00229818	0.0062278	0.00682295	0.00273373		1.07905	0.98279	1.02483	2.77716	3.04256	1.21905
0.00235245	0.00216547	0.00209124	0.00575451	0.00789628	0.00511169		1.04903	0.965647	0.932544	2.56611	3.52119	2.27946
0.00225666	0.00222878	0.00214843	0.00291072	0.00691495	0.00801781		1.00631	0.993879	0.958049	1.29798	3.08358	3.57538
0.00227654	0.00226489	0.00213316	0.0042867	0.00586874	0.00534764		1.01518	1.00998	0.95124	1.91157	2.61705	2.38467
0.00220885	0.00217683	0.00270821	0.00571514	0.00571352	0.00584795		0.984993	0.970716	1.20767	2.54855	2.54783	2.60778
0.00221351	0.00216691	0.0021898	0.00538637	0.00611471	0.00528089		0.98707	0.966291	0.976497	2.40194	2.72673	2.35491
0.00227999	0.0024323	0.00207914	0.00435815	0.00293243	0.00580843		1.01672	1.08463	0.927149	1.94343	1.30766	2.59015
0.00231946	0.00216285	0.00228867	0.00351391	0.00773792	0.00556254		1.03432	0.964477	1.02059	1.56696	3.45057	2.4805
0.00225943	0.00217325	0.00208009	0.00724788	0.00440067	0.00578801		1.00754	0.969116	0.927574	3.23205	1.96239	2.58105
0.00220204	0.00219439	0.00216315	0.00371989	0.00766434	0.00539758		0.981956	0.978546	0.964614	1.65881	3.41776	2.40694
0.00223948	0.00241952	0.00208436	0.00335194	0.00880414	0.00492591		0.998649	1.07894	0.929479	1.49473	3.92603	2.19661
0.00234119	0.0022415	0.00210738	0.002612	0.0070902	0.0078243		1.04401	0.999553	0.939743	1.16477	3.16173	3.48909
0.00234214	0.00220482	0.00233018	0.00640404	0.0066304	0.00567697		1.04443	0.983194	1.0391	2.85575	2.95669	2.53153
0.00217738	0.00243475	0.0022691	0.00272475	0.00459414	0.00461065		0.970959	1.08573	1.01186	1.21505	2.04867	2.05602
0.00214521	0.0022747	0.00228908	0.00359297	0.0053831	0.00327173		0.956612	1.01436	1.02077	1.60221	2.40048	1.45896
0.00221686	0.00210683	0.00209409	0.00640523	0.00488151	0.00455773		0.988563	0.939497	0.933817	2.85628	2.17681	2.03243
0.00240602	0.00209167	0.00219253	0.00523021	0.00534888	0.00389009		1.07292	0.932739	0.977714	2.3323	2.38522	1.73471
0.00218516	0.00211797	0.00230326	0.00498393	0.00630447	0.00432209		0.974429	0.944466	1.02709	2.22248	2.81135	1.92735
0.00228227	0.00222165	0.00210635	0.00609035	0.00585119	0.00426425		1.01773	0.9907	0.939287	2.71587	2.60922	1.90156
0.00214554	0.0023656	0.0020937	0.00265046	0.00624411	0.00624693		0.956759	1.05489	0.933643	1.18192	2.78444	2.7857
0.00213236	0.00214232	0.00221855	0.00860799	0.00659724	0.0043219		0.950884	0.955325	0.989317	3.83856	2.94191	1.92726
0.00230817	0.00232138	0.00212531	0.00524772	0.00708041	0.00833211		1.02928	1.03517	0.947737	2.34011	3.15737	3.71554
0.00223949	0.00219436	0.00217477	0.00598033	0.0029446	0.00256135		0.998655	0.978532	0.969793	2.66681	1.31308	1.14218
0.00227101	0.00203702	0.0019746	0.00463832	0.00490673	0.00453633		1.01271	0.908366	0.880532	2.06837	2.18806	2.02289
0.00227285	0.00208567	0.00215631	0.00567774	0.00422651	0.00487449		1.01353	0.930061	0.961564	2.53187	1.88473	2.17368
0.00239402	0.00208727	0.00214307	0.00644421	0.0059117	0.00471419		1.06756	0.930778	0.955658	2.87366	2.63621	2.1022
0.00209767	0.00234396	0.00222498	0.00622635	0.00705424	0.00493335		0.935415	1.04524	0.992187	2.77651	3.1457	2.19993
0.00216494	0.00200705	0.00196325	0.00612733	0.00619899	0.0049963		0.965412	0.895003	0.875471	2.73236	2.76432	2.228
0.0022856	0.00199781	0.00219576	0.00399487	0.00488742	0.00311165		1.01922	0.890883	0.979155	1.78143	2.17944	1.38758
0.00221594	0.00220326	0.00208253	0.00288384	0.00291602	0.00532084		0.988154	0.982499	0.928663	1.28599	1.30034	2.37272
0.00234503	0.00205367	0.00211685	0.00267889	0.00476292	0.002627		1.04572	0.915792	0.943968	1.1946	2.12393	1.17146
0.00212438	0.00211092	0.00205709	0.00270385	0.00647514	0.00475552		0.947326	0.941321	0.917319	1.20572	2.88746	2.12063
0.00224081	0.00213004	0.00217028	0.00437816	0.00682746	0.00277764		0.999243	0.94985	0.967795	1.95235	3.04457	1.23863
0.00206851	0.00223012	0.00227403	0.00358259	0.00470916	0.00268992		0.922409	0.994475	1.01406	1.59758	2.09996	1.19952
0.00225228	0.00208815	0.00203119	0.00413086	0.00635483	0.00461924		1.00436	0.931169	0.905769	1.84207	2.83381	2.05986
0.00217932	0.00205439	0.00219482	0.00459616	0.00779631	0.00731837		0.971824	0.916116	0.978735	2.04956	3.47661	3.26348
0.00229579	0.00199217	0.00216987	0.00520418	0.00625277	0.00567216		1.02376	0.888367	0.967611	2.3207	2.7883	2.52938
0.00225173	0.00223839	0.00217152	0.00266352	0.00463391	0.00752924		1.00412	0.998164	0.968344	1.18774	2.0664	3.35751
0.0022382	0.00214978	0.00218503	0.00611932	0.00608917	0.00771353		0.99808	0.958653	0.97437	2.72879	2.71534	3.43969
0.00223468	0.00212488	0.00224728	0.00738438	0.0058346	0.00574473		0.99651	0.947546	1.00213	3.29292	2.60182	2.56175
0.00225975	0.00213466	0.00217126	0.00481466	0.00478546	0.00314385		1.00769	0.951911	0.968231	2.147	2.13398	1.40194
0.00208282	0.00213173	0.00222538	0.00265049	0.00919961	0.00534882		0.928789	0.950602	0.992361	1.18193	4.10238	2.3852
0.00221009	0.00201216	0.00228171	0.00276801	0.00685397	0.00976682		0.985543	0.897283	1.01748	1.23434	3.05639	4.35532
0.00231089	0.00223187	0.00208355	0.00425366	0.00591335	0.00389359		1.03049	0.995257	0.929115	1.89683	2.63694	1.73627
0.0022487	0.00220119	0.00211982	0.0036483	0.00570655	0.00517212		1.00276	0.981577	0.945289	1.62689	2.54472	2.3064
0.00197757	0.00225789	0.00206361	0.00494305	0.00943111	0.00587878		0.881856	1.00686	0.920225	2.20425	4.20562	2.62153
0.00199377	0.00208438	0.00221938	0.00275235	0.007345	0.00348751		0.889082	0.929488	0.989687	1.22735	3.27535	1.55518
0.0022336	0.00214225	0.00219481	0.00406351	0.00704503	0.00270768		0.996031	0.955294	0.978733	1.81204	3.14159	1.20744
0.00241754	0.00223481	0.00213259	0.00570221	0.00661012	0.00423519		1.07805	0.996569	0.950984	2.54278	2.94765	1.8886
0.00222713	0.0020954	0.00203227	0.00347284	0.00654523	0.00500026		0.993142	0.934399	0.906248	1.54864	2.91872	2.22976
0.00205268	0.00239255	0.00207961	0.00311466	0.00509423	0.00271178		0.915353	1.06691	0.92736	1.38892	2.27167	1.20926
0.00230158	0.00199576	0.00204852	0.00422322	0.0038285	0.00441392		1.02634	0.889968	0.913494	1.88326	1.70724	1.9683
0.00216564	0.00210643	0.0019109	0.00434793	0.00621772	0.00641142		0.965724	0.939318	0.852129	1.93887	2.77267	2.85904
0.0022587	0.0022268	0.00216643	0.00459299	0.00604562	0.00267854		1.00722	0.992998	0.966077	2.04815	2.69592	1.19444
0.00204358	0.0022088	0.00223662	0.00592394	0.00474131	0.00269572		0.911294	0.984968	0.997377	2.64166	2.11429	1.2021
0.00226588	0.00199491	0.00190198	0.00278666	0.00886135	0.0030777		1.01042	0.889589	0.848149	1.24266	3.95154	1.37244
0.00202708	0.00209724	0.00206319	0.0054837	0.00553291	0.00359981		0.903936	0.935221	0.920038	2.44534	2.46729	1.60526
0.00211354	0.0022087	0.00215563	0.00288524	0.00521094	0.00503152		0.942492	0.984927	0.961262	1.28662	2.32371	2.24371
0.00219976	0.00219798	0.00207687	0.00624798	0.00552025	0.00340194		0.980939	0.980146	0.926136	2.78616	2.46164	1.51703
0.00222486	0.00211539	0.00215088	0.00416606	0.00460557	0.00323883		0.99213	0.943313	0.95914	1.85777	2.05376	1.44429
0.00222439	0.0025381	0.00210938	0.00330185	0.0066563	0.00272345		0.99192	1.13182	0.940634	1.47239	2.96824	1.21447
0.0023029	0.0021468	0.00255751	0.0062793	0.00424506	0.00274953		1.02693	0.957323	1.14047	2.80012	1.893	1.2261
0.00239726	0.0023325	0.00200635	0.00395365	0.00751747	0.00268861		1.06901	1.04013	0.894692	1.76305	3.35227	1.19893
0.00216916	0.00220219	0.00240201	0.0111103	0.0084982	0.00362444		0.967294	0.982023	1.07113	4.95441	3.7896	1.61624
0.00238679	0.00224761	0.0022393	0.00864357	0.00391388	0.00368387		1.06434	1.00228	0.998572	3.85443	1.74532	1.64275
0.00252777	0.00217777	0.00198796	0.00711317	0.00663292	0.00623873		1.12721	0.971134	0.886493	3.17198	2.95782	2.78204
0.00228654	0.00208666	0.00217282	0.0054715	0.00816367	0.0054555		1.01964	0.930503	0.968927	2.4399	3.64043	2.43277
0.00218443	0.00230333	0.00217152	0.00405215	0.00728214	0.0061581		0.9741	1.02712	0.968347	1.80697	3.24732	2.74608
0.00239072	0.00214906	0.00205783	0.00297498	0.00295443	0.00425771		1.06609	0.95833	0.917649	1.32663	1.31747	1.89864
0.00225755	0.00214435	0.00227113	0.00467415	0.00581356	0.00525794		1.00671	0.956229	1.01276	2.08434	2.59244	2.34467
0.0026433	0.00220821	0.00217645	0.00502756	0.00646542	0.00516183		1.17873	0.984705	0.970544	2.24194	2.88313	2.30181
0.00227145	0.00212682	0.00217119	0.00512036	0.00854259	0.00871842		1.01291	0.948411	0.968197	2.28332	3.80939	3.8878
0.00246893	0.00235432	0.00223246	0.00522588	0.00516869	0.00342713		1.10097	1.04986	0.995521	2.33038	2.30488	1.52826
0.00231984	0.00210193	0.00208354	0.00417728	0.0048311	0.00537628		1.03449	0.937313	0.929114	1.86278	2.15433	2.39744
0.00237798	0.00236406	0.00224419	0.00722018	0.0049641	0.00580041		1.06041	1.0542	1.00075	3.21969	2.21364	2.58657
0.00211617	0.00238556	0.00228418	0.00712968	0.00745244	0.00594227		0.943664	1.06379	1.01859	3.17934	3.32326	2.64983
0.00219185	0.00215694	0.00202286	0.004873	0.0037	0.00597282		0.977413	0.961843	0.902056	2.17301	1.64994	2.66346
0.00225406	0.00242624	0.0021465	0.00478154	0.00476347	0.00558466		1.00515	1.08193	0.957187	2.13223	2.12417	2.49037
0.00245972	0.00233091	0.00246559	0.00622547	0.00470066	0.00335539		1.09686	1.03942	1.09948	2.77612	2.09617	1.49627
0.00244012	0.00221025	0.00216275	0.00395325	0.00289578	0.0079271		1.08812	0.985616	0.964434	1.76287	1.29132	3.53493
0.00225021	0.00222588	0.00216449	0.00535009	0.00521089	0.00477823		1.00344	0.992588	0.965209	2.38577	2.32369	2.13076
0.00221607	0.00203054	0.00238639	0.0066174	0.00511956	0.00550635		0.98821	0.905478	1.06416	2.9509	2.28296	2.45545
0.00228233	0.00211262	0.00213408	0.00362906	0.00952057	0.00529402		1.01776	0.94208	0.95165	1.61831	4.2455	2.36076
0.00227229	0.00231898	0.0021712	0.00550801	0.00387323	0.00640246		1.01328	1.0341	0.968201	2.45619	1.72719	2.85505
0.00225018	0.00208607	0.00202358	0.00442533	0.00642819	0.00649261		1.00342	0.930242	0.902376	1.97339	2.86652	2.89525
0.00230501	0.00247976	0.00217109	0.00500365	0.00639953	0.00733461		1.02787	1.1058	0.968153	2.23128	2.85374	3.27072
0.00238004	0.00208134	0.00218567	0.00483289	0.00583041	0.00895299		1.06133	0.928134	0.974654	2.15513	2.59995	3.9924
0.00223743	0.00211239	0.00220678	0.00438541	0.00631874	0.00519429		0.997736	0.941976	0.984069	1.95558	2.81771	2.31629
0.00231137	0.0023682	0.00227622	0.00539218	0.00636299	0.00946539		1.03071	1.05605	1.01504	2.40454	2.83745	4.2209
0.00215005	0.00213841	0.00219583	0.00567125	0.00585808	0.00605573		0.958771	0.953582	0.979184	2.52898	2.6123	2.70043
0.00219628	0.00222142	0.0021942	0.00665779	0.00426592	0.00504138		0.979388	0.9906	0.978459	2.96891	1.9023	2.2481
0.00215053	0.00227432	0.00225669	0.00407245	0.00799524	0.00450199		0.958987	1.01418	1.00632	1.81603	3.56532	2.00757
0.00229124	0.00210739	0.00215892	0.00536994	0.00487538	0.00518233		1.02173	0.939749	0.962725	2.39462	2.17408	2.31095
0.0023612	0.00210296	0.00208649	0.00586225	0.00728714	0.00508702		1.05293	0.93777	0.930426	2.61415	3.24955	2.26845
0.00216777	0.00215748	0.00224949	0.00752328	0.00297686	0.00520165		0.966675	0.962084	1.00311	3.35486	1.32747	2.31957
0.00232468	0.00220468	0.00212562	0.0129062	0.00743104	0.00615351		1.03665	0.983133	0.947877	5.75526	3.31372	2.74403
0.00234423	0.00245772	0.00198379	0.00742597	0.00664971	0.00368986		1.04536	1.09597	0.884631	3.31146	2.9653	1.64542
0.00205885	0.00206886	0.00200999	0.0039186	0.00757211	0.00540307		0.918105	0.922566	0.896313	1.74742	3.37663	2.40939
0.00222052	0.00217912	0.00231033	0.00813192	0.0028556	0.00387107		0.990197	0.971736	1.03024	3.62626	1.2734	1.72622
0.00220975	0.00219222	0.00231494	0.00393328	0.00682026	0.00446091		0.985395	0.977574	1.0323	1.75397	3.04136	1.98925
0.00238897	0.00245445	0.00213012	0.0039672	0.00845053	0.00252334		1.06531	1.09451	0.949883	1.76909	3.76834	1.12523
0.00232159	0.00225811	0.00205202	0.00355983	0.00652335	0.00660825		1.03527	1.00696	0.915058	1.58743	2.90896	2.94682
0.00211166	0.00212107	0.0021022	0.00409521	0.0101399	0.00578268		0.941653	0.945846	0.937432	1.82618	4.52168	2.57867
0.00221566	0.00217979	0.00199232	0.00505893	0.00669962	0.0040568		0.988028	0.972036	0.888437	2.25593	2.98756	1.80905
0.00214813	0.002216	0.0023414	0.00897725	0.0102327	0.00632314		0.957913	0.988182	1.0441	4.00322	4.56307	2.81968
0.00230383	0.00205509	0.00199691	0.00663669	0.00602835	0.00442792		1.02735	0.916427	0.890481	2.9595	2.68822	1.97454
0.00222901	0.0023068	0.00232306	0.00317936	0.00498166	0.00385763		0.993982	1.02867	1.03592	1.41777	2.22147	1.72023
0.00246479	0.00228876	0.0021173	0.00644408	0.00424384	0.00526755		1.09912	1.02062	0.944165	2.87361	1.89246	2.34896
0.00242983	0.00233738	0.00230985	0.00455662	0.00240683	0.00566374		1.08353	1.04231	1.03003	2.03193	1.07328	2.52563
0.00216481	0.00211238	0.00226223	0.00596669	0.00439932	0.00777934		0.965352	0.941972	1.0088	2.66072	1.96179	3.46904
0.00235467	0.00227072	0.00232881	0.00675012	0.00413792	0.00588912		1.05002	1.01258	1.03849	3.01008	1.84522	2.62614
0.00272984	0.0022776	0.0020837	0.00450058	0.00530826	0.0072286		1.21732	1.01565	0.929185	2.00694	2.36711	3.22345
0.00222276	0.0022187	0.00232546	0.003278	0.00258691	0.00496081		0.991193	0.989385	1.03699	1.46176	1.15358	2.21217
0.00222369	0.00219363	0.00212108	0.00292969	0.00565302	0.00386583		0.991611	0.978205	0.945851	1.30643	2.52085	1.72389
0.0023959	0.00225924	0.0022329	0.0113414	0.00455089	0.00597308		1.0684	1.00746	0.995716	5.05747	2.02938	2.66358
0.00215148	0.00256604	0.00220519	0.00415943	0.00581102	0.00402075		0.959409	1.14427	0.983362	1.85481	2.59131	1.79297
0.00221974	0.00263161	0.00224415	0.0069417	0.00389626	0.00375717		0.989847	1.17351	1.00073	3.09551	1.73746	1.67544
0.00228225	0.00227195	0.00214669	0.00468748	0.00628744	0.00641464		1.01772	1.01313	0.957271	2.09029	2.80376	2.86048
0.00208333	0.00216319	0.00228397	0.00436676	0.00659847	0.00595951		0.929021	0.964633	1.01849	1.94727	2.94246	2.65752
0.00226954	0.00218549	0.00221569	0.00398142	0.007486	0.0062914		1.01206	0.974574	0.988042	1.77544	3.33823	2.80552
0.00206832	0.00237143	0.00198506	0.00502337	0.00492371	0.00514558		0.922326	1.05749	0.885198	2.24007	2.19563	2.29457
0.0023562	0.00216036	0.00209515	0.00441651	0.00661438	0.00620081		1.0507	0.963368	0.93429	1.96945	2.94955	2.76513
0.00232425	0.00217762	0.00203069	0.00310491	0.00303466	0.00494807		1.03645	0.971066	0.905545	1.38457	1.35325	2.20649
0.00244507	0.00208199	0.00207752	0.00409155	0.00453179	0.00439173		1.09033	0.928423	0.926428	1.82454	2.02086	1.9584
0.00231121	0.00206634	0.00211443	0.00618414	0.00422689	0.00287209		1.03064	0.921445	0.942888	2.7577	1.8849	1.28075
0.00210578	0.00218647	0.0021877	0.00434732	0.00467902	0.00498736		0.93903	0.975013	0.975561	1.9386	2.08651	2.22401
0.00225184	0.00211096	0.00207005	0.00520485	0.00388537	0.00517816		1.00416	0.94134	0.923096	2.321	1.7326	2.3091
0.00223054	0.00222772	0.00210591	0.00596575	0.0032328	0.0043836		0.994662	0.993409	0.939089	2.66031	1.4416	1.95478
0.00237598	0.0021459	0.00200247	0.00504429	0.00418693	0.00560636		1.05952	0.956922	0.89296	2.2494	1.86708	2.50004
0.00227567	0.00217238	0.00206519	0.00541545	0.00603594	0.0038735		1.01479	0.968727	0.920931	2.41491	2.69161	1.72731
0.00217079	0.00215662	0.00192074	0.00447136	0.00435587	0.00541682		0.968019	0.961699	0.856516	1.99392	1.94241	2.41552
0.00221097	0.00209813	0.00217524	0.00440631	0.00797258	0.00808974		0.985938	0.93562	0.970003	1.9649	3.55521	3.60746
0.0020736	0.00228122	0.00200155	0.00576884	0.00623298	0.00406818		0.924678	1.01726	0.892549	2.5725	2.77947	1.81412
0.00238722	0.00210587	0.00204663	0.0027083	0.00354814	0.00587883		1.06453	0.93907	0.912654	1.20771	1.58222	2.62154
0.00231318	0.00212709	0.00216717	0.00552399	0.00349497	0.0148382		1.03152	0.948535	0.966406	2.46331	1.55851	6.61681
0.00218277	0.00217651	0.00216385	0.00555024	0.00441558	0.00581365		0.973363	0.970569	0.964925	2.47502	1.96904	2.59248
0.00211946	0.00200465	0.00212534	0.0037528	0.00530538	0.00595363		0.945129	0.893933	0.947752	1.67348	2.36583	2.6549
0.00222107	0.0022131	0.00206821	0.00504467	0.00451031	0.00710072		0.990443	0.986886	0.922275	2.24957	2.01128	3.16642
0.00230863	0.00206867	0.00226441	0.00813722	0.00409932	0.00355933		1.02949	0.922483	1.00977	3.62863	1.82801	1.58721
0.00226674	0.00195598	0.00201886	0.0068149	0.00407453	0.00929266		1.01081	0.872229	0.900268	3.03897	1.81696	4.14387
0.0022443	0.00220735	0.00207805	0.00401837	0.00593966	0.0105321		1.0008	0.984322	0.926663	1.79191	2.64867	4.69659
0.00233268	0.00212745	0.00221274	0.0052391	0.00581442	0.00349837		1.04021	0.948691	0.986728	2.33627	2.59282	1.56003
0.00235528	0.00229213	0.00199092	0.00757334	0.00601499	0.0046157		1.05029	1.02213	0.887811	3.37718	2.68227	2.05828
0.00225126	0.00206579	0.00207674	0.004636	0.00530231	0.0033873		1.0039	0.9212	0.926079	2.06733	2.36446	1.5105
0.00229834	0.00210643	0.00205389	0.00452875	0.00488454	0.00309537		1.0249	0.939319	0.915892	2.01951	2.17816	1.38032
0.00228626	0.00220331	0.00233656	0.00634082	0.00375511	0.0036028		1.01951	0.982523	1.04194	2.82756	1.67452	1.60659
0.00223192	0.00219221	0.00223844	0.0046114	0.00409346	0.00505619		0.99528	0.977571	0.998186	2.05636	1.8254	2.25471
0.00228642	0.00216441	0.00212535	0.00366125	0.00416639	0.00679354		1.01958	0.965176	0.947759	1.63266	1.85792	3.02944
0.00230461	0.00217876	0.00194205	0.00281255	0.00356266	0.00395389		1.0277	0.971572	0.866016	1.2542	1.58869	1.76316
0.00223725	0.00205788	0.0020833	0.00673114	0.00543617	0.0065709		0.997655	0.91767	0.929007	3.00162	2.42415	2.93016
0.00231251	0.00215763	0.00214696	0.00607982	0.00509194	0.00375885		1.03122	0.962151	0.957393	2.71117	2.27065	1.67619
0.00232313	0.00209084	0.00229213	0.00538216	0.00537493	0.00507514		1.03595	0.932369	1.02213	2.40007	2.39684	2.26316
0.00227726	0.00197435	0.00199537	0.0046512	0.00796951	0.00469476		1.0155	0.880424	0.889796	2.07411	3.55384	2.09353
0.0023099	0.00218034	0.0019977	0.0067404	0.00549495	0.00538777		1.03005	0.97228	0.890836	3.00575	2.45036	2.40257
0.00223368	0.00217291	0.00210495	0.00622502	0.00388111	0.00497545		0.996066	0.968967	0.938662	2.77592	1.7307	2.2187
0.0023709	0.00220215	0.00197832	0.00490777	0.00660402	0.00566123		1.05726	0.982003	0.882191	2.18852	2.94493	2.52451
0.00220651	0.00212231	0.00236216	0.00772741	0.00384688	0.00398079		0.983951	0.946403	1.05336	3.44588	1.71544	1.77515
0.00235908	0.0021373	0.00223332	0.00406573	0.00518733	0.00277361		1.05199	0.953085	0.995903	1.81303	2.31318	1.23683
0.00242247	0.00221232	0.00226594	0.00481628	0.00615959	0.00594556		1.08025	0.986539	1.01045	2.14772	2.74674	2.6513
0.00230221	0.00242527	0.00223775	0.00701688	0.00442334	0.00510648		1.02662	1.0815	0.99788	3.12903	1.9725	2.27713
0.0022678	0.00209512	0.00209602	0.00442941	0.00488498	0.00880314		1.01128	0.934279	0.934678	1.97521	2.17836	3.92558
0.00229621	0.00219896	0.00215332	0.00602586	0.00707943	0.007421		1.02395	0.980581	0.960232	2.68711	3.15693	3.30924
0.00224087	0.002147	0.00216096	0.00499391	0.00720167	0.00782018		0.999271	0.957412	0.963636	2.22693	3.21144	3.48725
0.00227484	0.00227794	0.00217694	0.00324357	0.00502478	0.00566524		1.01442	1.0158	0.970763	1.44641	2.2407	2.5263
0.00212775	0.00213972	0.00228788	0.00404749	0.00265325	0.00592078		0.948827	0.954164	1.02023	1.8049	1.18316	2.64025
0.00229398	0.00240244	0.00222572	0.00350932	0.00260947	0.00571174		1.02295	1.07132	0.992517	1.56491	1.16364	2.54703
0.00228407	0.00219098	0.00219331	0.00699559	0.00405618	0.00656138		1.01853	0.977024	0.978061	3.11954	1.80877	2.92591
0.00232947	0.00235102	0.00211281	0.00535498	0.00273957	0.00645443		1.03878	1.04839	0.942166	2.38795	1.22165	2.87822
0.00210568	0.00197661	0.00205269	0.00439668	0.00485297	0.0057646		0.938986	0.881428	0.915355	1.96061	2.16408	2.57061
0.00234244	0.00206162	0.00200905	0.00592307	0.005258	0.00492902		1.04456	0.919339	0.895897	2.64127	2.3447	2.198
0.00248503	0.00228607	0.00202541	0.00273241	0.00609655	0.00721375		1.10815	1.01943	0.903192	1.21846	2.71863	3.21683
0.00205874	0.00221903	0.00220854	0.00649641	0.00297085	0.00564163		0.918055	0.98953	0.984852	2.89694	1.32479	2.51577
0.00225509	0.00221926	0.00222758	0.00445251	0.00500059	0.0069266		1.00561	0.989633	0.993345	1.98551	2.22991	3.08878
0.00248787	0.00243175	0.00225877	0.00407781	0.00594061	0.00520633		1.10941	1.08439	1.00725	1.81842	2.64909	2.32166
0.00226011	0.00218808	0.00218619	0.00643239	0.00466011	0.00501634		1.00785	0.975729	0.974889	2.8684	2.07808	2.23693
0.00232049	0.00219508	0.00204732	0.00535048	0.00473967	0.0060398		1.03478	0.97885	0.912963	2.38594	2.11356	2.69333
0.00230923	0.00230962	0.00220282	0.00691441	0.00732985	0.00479338		1.02975	1.02993	0.982304	3.08334	3.2686	2.13751
0.0022613	0.0022402	0.00211418	0.004273	0.00511871	0.00347439		1.00838	0.998971	0.942775	1.90546	2.28259	1.54933
0.00231137	0.00217429	0.00222798	0.00277798	0.00456609	0.00810115		1.03071	0.969582	0.993523	1.23879	2.03616	3.61254
0.00235316	0.00239676	0.00212665	0.00268974	0.00738894	0.00936399		1.04935	1.06879	0.948338	1.19944	3.29495	4.17568
0.00244005	0.00212564	0.00205811	0.00278309	0.00638876	0.00629269		1.08809	0.947886	0.917772	1.24106	2.84894	2.8061
0.00223539	0.00233972	0.00225456	0.00548352	0.00275122	0.00540355		0.996827	1.04335	1.00538	2.44526	1.22685	2.4096
0.00230469	0.00219258	0.00208895	0.00715237	0.00478001	0.00771161		1.02773	0.977737	0.931526	3.18945	2.13155	3.43884
0.00236736	0.00228305	0.00214614	0.00639306	0.00574151	0.00616487		1.05568	1.01808	0.957028	2.85086	2.56031	2.7491
0.00237978	0.00200835	0.00222988	0.00265496	0.00489762	0.00508648		1.06122	0.895582	0.994371	1.18392	2.184	2.26822
0.002049	0.00237169	0.00231426	0.00647361	0.00766357	0.0068408		0.913712	1.05761	1.032	2.88678	3.41742	3.05051
0.00249799	0.0021787	0.00228999	0.00463945	0.00485309	0.00776386		1.11393	0.971549	1.02118	2.06887	2.16414	3.46213
0.00237106	0.00220439	0.00218431	0.00395293	0.00598196	0.00530638		1.05733	0.983002	0.974049	1.76273	2.66753	2.36627
0.00225564	0.00242453	0.0022684	0.00499292	0.0063921	0.00410033		1.00586	1.08117	1.01155	2.22649	2.85043	1.82846
0.00257474	0.00259525	0.00212749	0.00366941	0.00720256	0.00625234		1.14815	1.1573	0.948713	1.6363	3.21184	2.78811
0.00230221	0.00211937	0.00219556	0.00585744	0.00408722	0.00746185		1.02663	0.94509	0.979065	2.61201	1.82261	3.32746
0.00228597	0.00239672	0.00226683	0.00431868	0.00417459	0.00568863		1.01938	1.06877	1.01085	1.92583	1.86158	2.53673
0.00231731	0.00219743	0.00218211	0.00500069	0.00635696	0.00551738		1.03336	0.979899	0.97307	2.22996	2.83476	2.46037
0.00235957	0.00228345	0.00215452	0.0066658	0.00403153	0.00367498		1.0522	1.01826	0.960763	2.97248	1.79778	1.63878
0.0023293	0.00226457	0.00219174	0.00436171	0.00543852	0.00757537		1.03871	1.00984	0.977362	1.94501	2.4252	3.37808
0.0024167	0.00217691	0.00239078	0.00315727	0.00382938	0.00780133		1.07768	0.970748	1.06612	1.40792	1.70763	3.47885
0.00223429	0.00217431	0.00222854	0.00651705	0.00476481	0.00896185		0.996335	0.969588	0.993772	2.90615	2.12477	3.99635
0.00237447	0.00225862	0.00223325	0.00270215	0.0027046	0.0060933		1.05885	1.00719	0.995873	1.20497	1.20606	2.71718
0.0023433	0.00236964	0.00218081	0.00372638	0.00582787	0.00404356		1.04495	1.05669	0.972489	1.66171	2.59882	1.80314
0.00220564	0.00225317	0.0022981	0.00550554	0.00581128	0.00807211		0.983562	1.00475	1.02479	2.45508	2.59142	3.59959
0.0023032	0.00215456	0.0020878	0.00497195	0.00761236	0.00469322		1.02707	0.960783	0.93101	2.21714	3.39458	2.09285
0.00238494	0.00221744	0.00215595	0.00532213	0.00561932	0.00404895		1.06351	0.988821	0.961401	2.3733	2.50582	1.80555
0.00222935	0.00214281	0.0020191	0.00355256	0.00428364	0.00449286		0.994134	0.955543	0.900376	1.58419	1.9102	2.0035
0.00225144	0.00228784	0.00217643	0.00690283	0.00483485	0.00430172		1.00398	1.02022	0.970536	3.07818	2.156	1.91827
0.00240253	0.00239034	0.00211202	0.00431345	0.00461266	0.00333021		1.07136	1.06592	0.941813	1.9235	2.05692	1.48504
0.00239553	0.00216787	0.00210784	0.00587025	0.00556726	0.00467998		1.06824	0.966719	0.939951	2.61772	2.48261	2.08694
0.00233991	0.00234742	0.00212513	0.00324054	0.00566199	0.00520489		1.04344	1.04679	0.94766	1.44505	2.52485	2.32101
0.00224732	0.0020339	0.0021407	0.00438057	0.0052334	0.00594271		1.00215	0.906977	0.954601	1.95343	2.33373	2.65003
0.00234048	0.0021883	0.00225025	0.00462672	0.00540552	0.00505375		1.04369	0.975829	1.00345	2.06319	2.41048	2.25362
0.00222481	0.00215463	0.00232587	0.00435244	0.00487961	0.00430522		0.99211	0.960816	1.03718	1.94088	2.17597	1.91982
0.00246671	0.00216564	0.00238686	0.00539524	0.00662637	0.00328563		1.09998	0.965723	1.06437	2.4059	2.9549	1.46516
0.00226114	0.00225778	0.00213139	0.00751706	0.00514922	0.00382312		1.00831	1.00681	0.95045	3.35208	2.29619	1.70484
0.00218724	0.00262009	0.00203841	0.00491127	0.00596801	0.00461751		0.975354	1.16838	0.908987	2.19008	2.66131	2.05909
0.0021532	0.00224107	0.00211019	0.0052692	0.0052861	0.00655453		0.960175	0.999361	0.940999	2.34969	2.35723	2.92286
0.00226912	0.0025789	0.00239383	0.00716254	0.00450403	0.00576763		1.01187	1.15001	1.06748	3.19399	2.00848	2.57196
0.00245169	0.00226747	0.00211222	0.00504171	0.00469976	0.00683022		1.09328	1.01113	0.9419	2.24825	2.09576	3.0458
0.00221233	0.00215259	0.00232564	0.00539246	0.00688947	0.00683129		0.986542	0.959905	1.03707	2.40466	3.07222	3.04628
0.00230582	0.00220601	0.00216462	0.00495819	0.00290192	0.00510325		1.02823	0.983727	0.96527	2.211	1.29405	2.27569
0.00227139	0.00241012	0.00220827	0.00794556	0.0048679	0.00508727		1.01288	1.07475	0.984731	3.54316	2.17074	2.26857
0.00227861	0.00229655	0.00224617	0.00670631	0.00551537	0.00825494		1.0161	1.0241	1.00163	2.99054	2.45947	3.68113
0.00220903	0.00222092	0.00202321	0.00572291	0.00504642	0.00490346		0.985072	0.990374	0.902212	2.55202	2.25035	2.1866
0.00232018	0.0023099	0.002101	0.0066184	0.00556419	0.00505699		1.03464	1.03005	0.936897	2.95134	2.48124	2.25506
0.00220211	0.00233406	0.00224722	0.00430054	0.0046374	0.00830722		0.981987	1.04083	1.0021	1.91774	2.06795	3.70444
0.0022	0.00255235	0.00229957	0.00258009	0.00575661	0.00270612		0.981044	1.13817	1.02545	1.15054	2.56705	1.20674
0.0020343	0.00224228	0.00202416	0.00689697	0.00563734	0.0025168		0.907153	0.999899	0.902631	3.07556	2.51386	1.12232
0.00221103	0.00230454	0.00225942	0.00280088	0.00615389	0.00270769		0.985965	1.02766	1.00754	1.249	2.7442	1.20744
0.00198823	0.00215814	0.00226462	0.00534631	0.00643192	0.00269209		0.886612	0.962379	1.00986	2.38408	2.86818	1.20049
0.00212757	0.00214452	0.00222805	0.00713915	0.00701648	0.0041616		0.948746	0.956307	0.993554	3.18356	3.12886	1.85578
0.00216215	0.00240658	0.001992	0.00445218	0.007689	0.00528735		0.964166	1.07316	0.888291	1.98536	3.42875	2.35779
0.00221766	0.00215438	0.00234449	0.0043685	0.00618859	0.00580014		0.988923	0.960704	1.04548	1.94805	2.75968	2.58645
0.0023729	0.00220853	0.00224163	0.00540938	0.00549399	0.00481949		1.05815	0.98485	0.999609	2.41221	2.44993	2.14915
0.00218918	0.00225695	0.00237207	0.00468565	0.00548919	0.00317538		0.97622	1.00644	1.05777	2.08947	2.44779	1.41599
0.00215169	0.0025355	0.00224425	0.00400972	0.00566857	0.00505603		0.959502	1.13065	1.00078	1.78805	2.52778	2.25463
0.00201828	0.00240658	0.0023357	0.00306936	0.00602087	0.00358392		0.90001	1.07316	1.04156	1.36872	2.68488	1.59818
0.00224042	0.00227508	0.00253616	0.00329015	0.00489073	0.00698546		0.999071	1.01453	1.13095	1.46717	2.18092	3.11503
0.0021563	0.00214922	0.00197286	0.00594319	0.00701831	0.00518613		0.961557	0.958403	0.879759	2.65024	3.12967	2.31265
0.00234523	0.00212736	0.00221662	0.00604584	0.00639938	0.00741711		1.04581	0.948651	0.988456	2.69602	2.85367	3.30751
0.00214093	0.00248923	0.0021053	0.0055269	0.00525694	0.00444495		0.954702	1.11002	0.938817	2.46461	2.34422	1.98213
0.00214639	0.00214631	0.00207133	0.0055537	0.00549088	0.00305298		0.95714	0.957104	0.92367	2.47656	2.44855	1.36141
0.00217632	0.0023526	0.00213687	0.00687253	0.00526076	0.00860076		0.970488	1.04909	0.952895	3.06467	2.34593	3.83534
0.0024091	0.00228993	0.00241282	0.00445569	0.00498296	0.00803373		1.07429	1.02115	1.07595	1.98693	2.22205	3.58248
0.00215972	0.0023374	0.00206642	0.00474523	0.00548145	0.00512406		0.963084	1.04232	0.921477	2.11604	2.44434	2.28497
0.00232191	0.00206175	0.00242957	0.00468737	0.00639392	0.00510149		1.03541	0.919397	1.08342	2.09024	2.85124	2.27491
0.00221493	0.00224491	0.00218724	0.00559033	0.00457348	0.00466134		0.987703	1.00107	0.975355	2.49289	2.03945	2.07863
0.00219523	0.0023523	0.00211112	0.00504428	0.00732299	0.00524039		0.978918	1.04896	0.941411	2.24939	3.26554	2.33685
0.00233234	0.00219807	0.00220948	0.00390514	0.00596721	0.00566097		1.04006	0.980183	0.985274	1.74142	2.66096	2.52439
0.0023665	0.00228078	0.00202678	0.00484157	0.00517021	0.0038478		1.0553	1.01707	0.903801	2.159	2.30555	1.71585
0.00218536	0.00217287	0.00211355	0.00404598	0.0046089	0.00495874		0.974518	0.968946	0.942493	1.80422	2.05525	2.21125
0.00240569	0.0022686	0.00210517	0.00572275	0.00482479	0.00617636		1.07277	1.01164	0.938758	2.55195	2.15152	2.75422
0.00215856	0.00210567	0.00214868	0.00801778	0.00885324	0.00511897		0.962565	0.938981	0.95816	3.57537	3.94792	2.2827
0.00204071	0.00215088	0.00198108	0.00298329	0.00342336	0.00541005		0.910013	0.959139	0.883424	1.33034	1.52658	2.4125
0.00203704	0.00238814	0.00206493	0.00503473	0.00302846	0.00570437		0.908379	1.06494	0.920813	2.24514	1.35048	2.54375
0.00203235	0.00218768	0.00222537	0.00498107	0.00564138	0.00330802		0.906285	0.975551	0.992358	2.22121	2.51566	1.47514
0.0024277	0.00227862	0.00216768	0.00528039	0.00473132	0.00582914		1.08258	1.0161	0.966632	2.35468	2.10984	2.59939
0.00223978	0.0021801	0.00219933	0.00406884	0.0052416	0.00382947		0.998784	0.972173	0.980747	1.81442	2.33738	1.70768
0.00233482	0.00208817	0.00198317	0.00465049	0.00533564	0.00610755		1.04117	0.931178	0.884355	2.07379	2.37932	2.72354
0.00211855	0.00219175	0.0020401	0.00476891	0.00717655	0.00539762		0.944726	0.977368	0.909743	2.1266	3.20024	2.40696
0.00223446	0.00229934	0.00203892	0.00705126	0.00557604	0.00625981		0.996411	1.02534	0.909217	3.14437	2.48652	2.79144
0.00223448	0.00216488	0.00213585	0.0044683	0.00425207	0.00526821		0.996421	0.965385	0.952438	1.99255	1.89613	2.34925
0.00219289	0.00227086	0.00203141	0.00520044	0.0028337	0.00464582		0.977875	1.01264	0.905868	2.31903	1.26363	2.07171
0.00215372	0.00223843	0.00211367	0.00613113	0.00566452	0.00383958		0.960408	0.998183	0.942549	2.73405	2.52598	1.71218
0.00216215	0.00216694	0.00213214	0.00514451	0.00561271	0.00628359		0.964166	0.966304	0.950787	2.29409	2.50287	2.80204
0.0021501	0.00218287	0.00213544	0.00449275	0.0039198	0.0047182		0.958794	0.973405	0.952257	2.00345	1.74796	2.10399
0.00215598	0.00227135	0.00209818	0.00433101	0.00284382	0.00649959		0.961417	1.01286	0.935642	1.93133	1.26814	2.89836
0.00215832	0.00224502	0.00213634	0.00540342	0.00547988	0.00556773		0.962459	1.00112	0.952659	2.40955	2.44364	2.48282
0.00232104	0.00203948	0.00215027	0.00435766	0.00394454	0.00440495		1.03502	0.909464	0.95887	1.94321	1.75899	1.9643
0.00214647	0.002301	0.00206486	0.00322023	0.00505032	0.00814949		0.957174	1.02608	0.920781	1.436	2.25209	3.6341
0.00231818	0.00220233	0.00199251	0.00369709	0.00553557	0.00535205		1.03374	0.982083	0.888521	1.64864	2.46847	2.38664
0.0021323	0.0022389	0.00216517	0.00327876	0.00530505	0.0032639		0.950855	0.998394	0.965516	1.4621	2.36568	1.45547
0.00220516	0.0022031	0.00226579	0.0064533	0.00549554	0.00565175		0.983348	0.982428	1.01039	2.87772	2.45062	2.52029
0.00219022	0.00273649	0.00199637	0.00322263	0.00642967	0.00787543		0.976683	1.22028	0.890242	1.43707	2.86718	3.51189
0.00220373	0.002149	0.00223448	0.0047351	0.00397164	0.00477935		0.982711	0.958305	0.996419	2.11152	1.77107	2.13125
0.00245823	0.00220688	0.00205368	0.00354648	0.00551672	0.00565334		1.0962	0.984114	0.915798	1.58148	2.46007	2.52099
0.00221422	0.00205086	0.00210711	0.00523442	0.0051576	0.00423019		0.987387	0.914539	0.939623	2.33418	2.29993	1.88637
0.00218844	0.00216439	0.00218302	0.00916156	0.00448508	0.00511234		0.975889	0.965167	0.973474	4.08541	2.00003	2.27974
0.00218842	0.00213529	0.00196732	0.00519608	0.00540449	0.00524961		0.975884	0.952189	0.877287	2.31709	2.41002	2.34096
0.00220534	0.00221484	0.00234418	0.00425206	0.00619438	0.00252701		0.983429	0.987663	1.04534	1.89612	2.76226	1.12687
0.00225174	0.00215792	0.00210902	0.00542725	0.00700452	0.00554586		1.00412	0.962283	0.940475	2.42017	3.12353	2.47306
0.00223367	0.0022001	0.00235895	0.00405078	0.00482767	0.0063706		0.99606	0.98109	1.05192	1.80636	2.1528	2.84084
0.0023489	0.00215083	0.0022269	0.0065067	0.00451554	0.0028209		1.04744	0.959121	0.99304	2.90153	2.01362	1.25792
0.00231865	0.00253328	0.00199858	0.00566647	0.00563948	0.00278481		1.03396	1.12966	0.891227	2.52685	2.51481	1.24183
0.00222129	0.00229203	0.00218547	0.00275379	0.00528255	0.00618251		0.990538	1.02209	0.974568	1.228	2.35565	2.75697
0.00215973	0.00238099	0.00210751	0.00265173	0.00463562	0.00696962		0.96309	1.06175	0.939802	1.18248	2.06716	3.10796
0.00236712	0.00247228	0.00210573	0.00500289	0.00626099	0.00813997		1.05557	1.10246	0.939009	2.23094	2.79196	3.62986
0.00233591	0.002807	0.00211351	0.0059048	0.00574218	0.0074542		1.04165	1.25172	0.942476	2.63313	2.56061	3.32405
0.00240926	0.00218003	0.00196915	0.00277961	0.00543831	0.010675		1.07436	0.972142	0.878104	1.23951	2.4251	4.7603
0.00232063	0.00232509	0.00260033	0.0034887	0.00656432	0.00417604		1.03484	1.03683	1.15956	1.55572	2.92723	1.86222
0.00222837	0.00230431	0.00199971	0.0027262	0.00645101	0.00275059		0.993698	1.02756	0.891729	1.21569	2.8767	1.22657
0.00210254	0.00220341	0.00218954	0.00306369	0.00659575	0.00872194		0.937587	0.982566	0.976382	1.36619	2.94124	3.88937
0.00217741	0.00226287	0.00220378	0.00372693	0.00589726	0.00440646		0.970974	1.00908	0.982731	1.66195	2.62976	1.96497
0.00235475	0.00225331	0.00223681	0.002825	0.00694022	0.00445739		1.05005	1.00482	0.997462	1.25975	3.09485	1.98768
0.00207179	0.00244339	0.00214788	0.00439828	0.00360154	0.00789633		0.923875	1.08958	0.957804	1.96132	1.60604	3.52121
0.00233212	0.00227955	0.00237951	0.00274513	0.00640965	0.0042239		1.03996	1.01652	1.0611	1.22413	2.85825	1.88356
0.00220636	0.00218472	0.00197185	0.00482261	0.00414685	0.0072322		0.983881	0.974234	0.879309	2.15054	1.8492	3.22505
0.00231954	0.00222884	0.00235895	0.00275874	0.00675245	0.00763535		1.03435	0.993905	1.05192	1.23021	3.01112	3.40483
0.00215967	0.0023829	0.00219897	0.00537779	0.00529812	0.00618285		0.963062	1.06261	0.980588	2.39812	2.36259	2.75712
0.00236709	0.0022319	0.00224774	0.00366611	0.00522534	0.00558808		1.05555	0.995271	1.00233	1.63483	2.33014	2.49189
0.00237004	0.00232836	0.00193366	0.00671251	0.00597609	0.00766868		1.05687	1.03828	0.862278	2.99331	2.66492	3.41969
0.00219912	0.00216934	0.00213173	0.00477637	0.00623655	0.00477045		0.980654	0.967372	0.9506	2.12992	2.78106	2.12729
0.00217776	0.00212714	0.00220314	0.00653455	0.00608308	0.00605699		0.971128	0.948555	0.982445	2.91395	2.71263	2.70099
0.00223266	0.00230201	0.00214529	0.00269563	0.00543729	0.00504288		0.995611	1.02654	0.956651	1.20206	2.42465	2.24877
0.0022546	0.0025311	0.00208696	0.00334062	0.0040519	0.00681891		1.00539	1.12869	0.930636	1.48968	1.80686	3.04075
0.00234597	0.00226898	0.00210814	0.00742359	0.00339423	0.00506112		1.04614	1.0118	0.940083	3.3104	1.51359	2.25691
0.00209643	0.00231483	0.00195559	0.0034782	0.00488348	0.0074919		0.934861	1.03225	0.872055	1.55103	2.17769	3.34086
0.0020793	0.00232434	0.00218111	0.0049632	0.00323859	0.0044406		0.927223	1.03649	0.972621	2.21324	1.44418	1.9802
0.00208683	0.002239	0.00218709	0.00445943	0.00642892	0.00486233		0.930579	0.998436	0.975288	1.98859	2.86685	2.16826
0.00209257	0.00255486	0.00242085	0.00606506	0.00575858	0.00260762		0.933138	1.13929	1.07953	2.70459	2.56792	1.16281
0.00219599	0.00300373	0.00219154	0.00554267	0.00729265	0.00514081		0.979256	1.33946	0.977271	2.47164	3.25201	2.29244
0.00231159	0.00246313	0.00230218	0.00570819	0.00478078	0.00734146		1.0308	1.09838	1.02661	2.54545	2.13189	3.27378
0.00232345	0.00228563	0.00205759	0.00620463	0.00482665	0.00262768		1.03609	1.01923	0.917539	2.76683	2.15235	1.17176
0.00220355	0.0020293	0.00228244	0.00760924	0.00687183	0.00599466		0.98263	0.904927	1.01781	3.39319	3.06435	2.6732
0.0022955	0.00226158	0.00222604	0.00601595	0.00544005	0.00726004		1.02363	1.0085	0.992656	2.68269	2.42588	3.23747
0.00199504	0.00220993	0.0020496	0.00613958	0.00509223	0.00722222		0.889647	0.985472	0.913979	2.73782	2.27078	3.2206
0.00228383	0.00220564	0.00220446	0.00925188	0.0026111	0.00439279		1.01843	0.983561	0.983035	4.12569	1.16437	1.95888
0.00201784	0.00214346	0.00220093	0.0046083	0.00269267	0.00512604		0.899816	0.955833	0.981462	2.05498	1.20074	2.28586
0.00220471	0.00218691	0.00208676	0.00376556	0.0043435	0.0123059		0.983148	0.975209	0.930548	1.67917	1.93689	5.48755
0.00210674	0.0021719	0.00216966	0.00330817	0.00598922	0.00589178		0.939459	0.968515	0.967515	1.47521	2.67077	2.62732
0.00228415	0.00235536	0.00228068	0.00689867	0.00564186	0.00468121		1.01857	1.05032	1.01703	3.07632	2.51587	2.08749
0.00227762	0.00208254	0.00232988	0.00590537	0.0070999	0.00711522		1.01566	0.928668	1.03896	2.63338	3.16606	3.17289
0.002149	0.00210704	0.0020415	0.00740835	0.0040384	0.00309371		0.958302	0.939594	0.910367	3.30361	1.80084	1.37958
0.00205905	0.00229322	0.00204044	0.00518222	0.00637521	0.00446971		0.918192	1.02262	0.909893	2.31091	2.84289	1.99318
0.0021343	0.00230709	0.0023016	0.00562727	0.00698145	0.00510647		0.951748	1.0288	1.02635	2.50937	3.11324	2.27712
0.00203247	0.00212794	0.00210427	0.00734445	0.00687147	0.00308489		0.906338	0.948912	0.938356	3.27511	3.06419	1.37564
0.00226301	0.00231907	0.00208325	0.00478677	0.0069171	0.0050098		1.00914	1.03414	0.928981	2.13456	3.08454	2.23402
0.00213255	0.00230754	0.00220354	0.00669475	0.00584888	0.00794445		0.95097	1.029	0.982626	2.98539	2.60819	3.54267
0.0021459	0.00210539	0.00238175	0.00439922	0.00388989	0.00394462		0.95692	0.938855	1.06209	1.96175	1.73462	1.75903
0.00215663	0.00202964	0.00213306	0.00402172	0.00260963	0.00391026		0.961704	0.905077	0.951194	1.7934	1.16371	1.7437
0.00215362	0.00210317	0.00223854	0.00894497	0.00437204	0.00561428		0.960363	0.937866	0.998233	3.98883	1.94962	2.50358
0.00214759	0.00214589	0.00227325	0.00367367	0.00637428	0.0048991		0.957674	0.956918	1.01371	1.6382	2.84248	2.18466
0.00237325	0.0021578	0.00213596	0.00520931	0.00709424	0.0056485		1.0583	0.962226	0.95249	2.32299	3.16353	2.51884
0.0023037	0.00218318	0.00209703	0.00363054	0.0050199	0.00419611		1.02729	0.973547	0.93513	1.61897	2.23852	1.87117
0.00210496	0.0021533	0.0021812	0.00814789	0.00498881	0.00768555		0.938666	0.960222	0.972663	3.63339	2.22466	3.42722
0.00220272	0.00218194	0.00230252	0.00484788	0.00515105	0.00506178		0.98226	0.972992	1.02676	2.16181	2.29701	2.2572
0.00216671	0.00213566	0.00215166	0.00775706	0.00603975	0.00348436		0.966201	0.952355	0.95949	3.45911	2.6933	1.55378
0.00222143	0.0023804	0.00210958	0.00311172	0.00458639	0.00372066		0.990602	1.06149	0.940726	1.38761	2.04521	1.65915
0.00218619	0.002029	0.00226751	0.00499236	0.00732834	0.00373865		0.974887	0.904792	1.01115	2.22624	3.26793	1.66718
0.00224764	0.00211486	0.00219753	0.00603493	0.008237	0.00654246		1.00229	0.94308	0.979946	2.69115	3.67313	2.91748
0.00230375	0.00214696	0.00235069	0.00544103	0.00505544	0.00591551		1.02731	0.957392	1.04824	2.42632	2.25437	2.6379
0.00235805	0.00225297	0.00217202	0.00369148	0.00606559	0.00509357		1.05153	1.00467	0.96857	1.64614	2.70483	2.27137
0.00233075	0.00218453	0.00206946	0.00512065	0.00460374	0.00398037		1.03935	0.974148	0.922832	2.28345	2.05294	1.77497
0.00223531	0.00226535	0.00205114	0.0038273	0.00609116	0.00522799		0.99679	1.01019	0.914663	1.70671	2.71623	2.33132
0.00223809	0.00210416	0.00211165	0.00555713	0.00290963	0.00661261		0.998032	0.938307	0.941647	2.47809	1.29749	2.94876
0.00206921	0.00214466	0.0021131	0.00741807	0.00484645	0.00366231		0.922721	0.956367	0.942294	3.30794	2.16118	1.63313
0.00219677	0.00221336	0.0021778	0.00480061	0.00351005	0.00604628		0.979606	0.987005	0.971144	2.14073	1.56523	2.69622
0.00208363	0.00253599	0.00233258	0.00432122	0.00289081	0.00644697		0.929155	1.13088	1.04017	1.92696	1.2891	2.87489
0.00214892	0.00209614	0.00213759	0.00725265	0.00506103	0.00689643		0.95827	0.934729	0.953216	3.23417	2.25686	3.07532
0.00215383	0.00208248	0.00318174	0.00403914	0.00499937	0.00451648		0.960457	0.928641	1.41883	1.80117	2.22937	2.01403
0.00214665	0.00228729	0.00205328	0.00443227	0.00536306	0.00280513		0.957254	1.01997	0.915617	1.97648	2.39155	1.25089
0.00244899	0.00213141	0.00205311	0.0059743	0.00392579	0.00574589		1.09208	0.950461	0.915544	2.66412	1.75063	2.56226
0.00218194	0.00229998	0.0020835	0.00648222	0.00487173	0.00855727		0.972992	1.02563	0.929097	2.89061	2.17245	3.81594
0.00230936	0.00214286	0.00191783	0.00614581	0.00693957	0.00729411		1.02981	0.955565	0.855217	2.7406	3.09456	3.25266
0.00211179	0.00241754	0.0021044	0.00384298	0.00467294	0.0027395		0.94171	1.07805	0.938417	1.7137	2.0838	1.22162
0.00221173	0.0021001	0.00204015	0.00636555	0.00684115	0.00508342		0.986278	0.936498	0.909764	2.83859	3.05067	2.26685
0.00213037	0.00222758	0.00212383	0.00532793	0.0048693	0.00558758		0.949995	0.993346	0.947079	2.37588	2.17137	2.49167
0.00246015	0.00248287	0.0020344	0.00578513	0.00555322	0.00528172		1.09705	1.10719	0.907202	2.57976	2.47635	2.35528
0.00209577	0.00220698	0.00223243	0.00485745	0.00813844	0.00689901		0.934565	0.984159	0.995509	2.16608	3.62917	3.07648
0.00213261	0.00222667	0.002071	0.00705875	0.0067517	0.0069292		0.950996	0.992939	0.923519	3.14771	3.01078	3.08994
0.00225761	0.00219927	0.00206135	0.00651824	0.0060211	0.00544149		1.00674	0.98072	0.919215	2.90668	2.68499	2.42652
0.00231163	0.00228596	0.00223113	0.00356625	0.00586232	0.00636056		1.03082	1.01938	0.994928	1.5903	2.61418	2.83636
0.0022061	0.00214093	0.00207086	0.0063967	0.00465315	0.00577179		0.983766	0.954706	0.923459	2.85248	2.07498	2.57381
0.0022071	0.00220639	0.00219206	0.00744566	0.00438551	0.00474462		0.984211	0.983896	0.977507	3.32024	1.95563	2.11577
0.00222769	0.00212135	0.00213317	0.00542123	0.00587034	0.00644644		0.993391	0.945974	0.951245	2.41749	2.61776	2.87466
0.00230394	0.00223054	0.00207438	0.00336749	0.00488077	0.00490059		1.0274	0.994664	0.925028	1.50167	2.17648	2.18532
0.00205289	0.00250715	0.00217173	0.00358314	0.00687287	0.00761255		0.915444	1.11801	0.968439	1.59783	3.06482	3.39466
0.0020595	0.00209199	0.00209184	0.00611233	0.00590804	0.00408257		0.918392	0.932882	0.932814	2.72567	2.63457	1.82054
0.00224565	0.00221624	0.00190513	0.00386106	0.00768337	0.0028262		1.0014	0.98829	0.849552	1.72176	3.42625	1.26029
0.0021303	0.00239193	0.00212655	0.00523125	0.0064405	0.00535211		0.949964	1.06663	0.948293	2.33277	2.87201	2.38666
0.00218112	0.00225023	0.00213712	0.00361778	0.00367582	0.00276059		0.972628	1.00344	0.953004	1.61328	1.63916	1.23103
0.00218517	0.00221333	0.00220251	0.00538619	0.00451162	0.00605358		0.974434	0.98699	0.982164	2.40186	2.01187	2.69947
0.00226135	0.00221152	0.00215612	0.00360929	0.00603136	0.0063834		1.0084	0.986183	0.96148	1.60949	2.68956	2.84655
0.00212696	0.00203354	0.001951	0.00363579	0.00431275	0.00329679		0.948476	0.906816	0.870008	1.62131	1.92318	1.47014
0.00213186	0.00219209	0.00205279	0.00767706	0.00493001	0.0055358		0.950661	0.977518	0.915401	3.42343	2.19844	2.46858
0.00224092	0.00242932	0.0020897	0.00699583	0.00596011	0.00850207		0.999292	1.0833	0.931858	3.11965	2.65779	3.79133
0.00221815	0.00265303	0.00215872	0.00368525	0.00861946	0.00533922		0.98914	1.18306	0.962637	1.64336	3.84367	2.38092
0.00213226	0.00232139	0.00221032	0.00533348	0.00623274	0.00501317		0.950837	1.03518	0.98565	2.37836	2.77936	2.23552
0.00209466	0.00203215	0.00200149	0.00489621	0.00872665	0.00582506		0.934073	0.906196	0.892524	2.18336	3.89147	2.59757
0.00216255	0.00213718	0.00215866	0.00302158	0.00716213	0.00411505		0.964346	0.953032	0.962612	1.34741	3.19381	1.83502
0.00220554	0.00210862	0.00213086	0.00533507	0.00624176	0.00552702		0.983518	0.940294	0.950214	2.37907	2.78338	2.46466
0.00228666	0.00199442	0.00198436	0.00480311	0.00511987	0.00415761		1.01969	0.889371	0.884886	2.14185	2.2831	1.854
0.00218394	0.00218899	0.00208523	0.00824911	0.00283067	0.00503055		0.973884	0.976138	0.929866	3.67853	1.26228	2.24327
0.00229172	0.00230004	0.00224	0.00503789	0.00619029	0.00465399		1.02195	1.02565	0.998882	2.24654	2.76044	2.07536
0.00225952	0.00216809	0.00230163	0.00353714	0.00322207	0.00364172		1.00759	0.966816	1.02637	1.57732	1.43682	1.62395
0.00223076	0.00210031	0.0020672	0.00356236	0.00465714	0.00462704		0.994762	0.936591	0.921828	1.58856	2.07676	2.06334
0.002163	0.00211444	0.00215291	0.0043496	0.00282944	0.00611437		0.964546	0.942892	0.960049	1.93962	1.26173	2.72658
0.00217724	0.00225409	0.00202095	0.00745156	0.00590082	0.00517672		0.970895	1.00516	0.901201	3.32287	2.63135	2.30845
0.00227591	0.00216126	0.00234232	0.00394709	0.00702812	0.00622104		1.0149	0.963768	1.04451	1.76013	3.13405	2.77415
0.00228768	0.00207755	0.00204512	0.0049331	0.00597388	0.00279974		1.02014	0.926442	0.911981	2.19982	2.66393	1.24849
0.00215071	0.00219222	0.00244657	0.00257217	0.00522619	0.00450686		0.959066	0.977576	1.091	1.14701	2.33051	2.00974
0.00235894	0.00209657	0.00204837	0.00416522	0.00615715	0.00521829		1.05192	0.934924	0.91343	1.8574	2.74566	2.32699
0.00213583	0.0024298	0.00214304	0.00263431	0.00503674	0.00591398		0.952432	1.08352	0.955646	1.17472	2.24603	2.63722
0.00235595	0.00229117	0.00213557	0.00835065	0.00526558	0.00630101		1.05059	1.0217	0.952315	3.7238	2.34808	2.80981
0.00238124	0.00228924	0.00220027	0.00651919	0.00685323	0.00480041		1.06187	1.02084	0.981167	2.9071	3.05606	2.14065
0.00216732	0.00207429	0.00211522	0.00396477	0.00647322	0.00666423		0.966472	0.924989	0.943241	1.76801	2.8866	2.97178
0.00215568	0.00227311	0.00217509	0.00430849	0.0065896	0.00437521		0.961284	1.01365	0.969936	1.92129	2.9385	1.95104
0.00230608	0.00208162	0.00216641	0.00628223	0.00684586	0.00502976		1.02835	0.928258	0.966065	2.80144	3.05278	2.24292
0.00224036	0.00216241	0.00198004	0.0045268	0.00430037	0.00530154		0.999042	0.964282	0.882957	2.01864	1.91766	2.36412
0.00235051	0.00217763	0.00228136	0.00289721	0.0072259	0.00523915		1.04816	0.971072	1.01733	1.29195	3.22225	2.33629
0.00218845	0.00233051	0.00217855	0.00464561	0.00708626	0.00762287		0.975897	1.03924	0.971482	2.07161	3.15997	3.39927
0.00202189	0.00198291	0.00222215	0.00766531	0.0053722	0.00418248		0.901623	0.88424	0.990924	3.41819	2.39562	1.86509
0.00241227	0.00212374	0.0023903	0.00891964	0.00495433	0.00488099		1.0757	0.94704	1.0659	3.97753	2.20929	2.17658
0.00212402	0.00215247	0.00214188	0.00484427	0.00437832	0.00625287		0.947162	0.959849	0.955128	2.1602	1.95243	2.78834
0.00202847	0.00204511	0.0022945	0.00454663	0.00537273	0.00620019		0.904556	0.911978	1.02319	2.02748	2.39586	2.76485
0.00215187	0.00213001	0.00232772	0.00299116	0.00628089	0.00571214		0.959582	0.949833	1.038	1.33385	2.80084	2.54721
0.00215364	0.0021537	0.00217392	0.00631888	0.00822428	0.00380924		0.960372	0.960397	0.969414	2.81778	3.66745	1.69866
0.00264625	0.00208436	0.00212741	0.00478697	0.0055623	0.00499031		1.18004	0.92948	0.948673	2.13465	2.4804	2.22533
0.00202166	0.00220823	0.00216043	0.00673245	0.00424023	0.00670347		0.901518	0.984717	0.9634	3.0022	1.89085	2.98928
0.00213481	0.00243656	0.00214183	0.00437488	0.0056135	0.0050229		0.951975	1.08654	0.955106	1.95089	2.50323	2.23986
0.0021655	0.00197408	0.00227415	0.0036926	0.00538932	0.00924166		0.965662	0.880303	1.01411	1.64664	2.40326	4.12113
0.0021914	0.00216948	0.00228617	0.00306555	0.00682674	0.00472418		0.977209	0.967434	1.01947	1.36702	3.04425	2.10665
0.00212329	0.00269914	0.00255867	0.00510347	0.00607099	0.00795406		0.94684	1.20363	1.14099	2.27579	2.70724	3.54695
0.00224412	0.00208667	0.00216208	0.00411565	0.00380132	0.00723998		1.00072	0.930508	0.964136	1.83529	1.69512	3.22852
0.00203727	0.00235146	0.00208265	0.00717153	0.00554666	0.00458969		0.908477	1.04858	0.928717	3.198	2.47342	2.04668
0.00220335	0.00208252	0.00224247	0.00457224	0.00486281	0.00514931		0.982541	0.92866	0.999985	2.0389	2.16847	2.29623
0.00214569	0.00226501	0.00233156	0.0045039	0.00542247	0.00441613		0.956829	1.01004	1.03971	2.00842	2.41804	1.96929
0.00220417	0.00215199	0.00216245	0.00827272	0.00491341	0.00724431		0.982906	0.959638	0.9643	3.68906	2.19103	3.23045
0.00208744	0.00279562	0.00237537	0.00409668	0.00520584	0.00797575		0.930852	1.24665	1.05925	1.82683	2.32144	3.55662
0.00211926	0.0021291	0.00224095	0.00749801	0.00581402	0.00531381		0.94504	0.94943	0.999305	3.34359	2.59265	2.36959
0.00227839	0.00228404	0.00224137	0.00514641	0.00488062	0.00525314		1.016	1.01852	0.999494	2.29494	2.17642	2.34253
0.00217422	0.00205521	0.00210063	0.00459908	0.00508155	0.00516428		0.969551	0.916478	0.936732	2.05087	2.26602	2.30291
0.0021022	0.00211085	0.00230635	0.00800429	0.00537815	0.0063003		0.937435	0.941291	1.02847	3.56935	2.39828	2.80949
0.00223707	0.00207688	0.00208535	0.00562636	0.00513958	0.00380863		0.997575	0.926142	0.929919	2.50896	2.29189	1.69838
0.00233368	0.00247514	0.00216205	0.00832903	0.00593182	0.00578001		1.04066	1.10374	0.964122	3.71416	2.64518	2.57748
0.00226052	0.00241141	0.00217813	0.00397615	0.00475645	0.00587614		1.00803	1.07532	0.971294	1.77309	2.12105	2.62035
0.00218046	0.00205776	0.00190238	0.00757141	0.00460763	0.00420366		0.972331	0.917619	0.848327	3.37632	2.05468	1.87454
0.00222963	0.00242328	0.00206711	0.0028076	0.00585068	0.00649783		0.99426	1.08061	0.921784	1.25199	2.60899	2.89758
0.00216365	0.0021511	0.00231765	0.00571084	0.00548607	0.00595022		0.964834	0.95924	1.03351	2.54663	2.4464	2.65338
0.00228834	0.00206209	0.00215581	0.00324978	0.00329353	0.00398509		1.02044	0.919545	0.961341	1.44917	1.46868	1.77707
0.0022165	0.00216864	0.00228117	0.0045265	0.00370099	0.00636788		0.988402	0.96706	1.01724	2.0185	1.65038	2.83963
0.00204644	0.00221324	0.00207923	0.00476993	0.00455924	0.00616691		0.912568	0.98695	0.927191	2.12706	2.0331	2.75001
0.00226539	0.00207171	0.00223719	0.00616343	0.00540674	0.0037737		1.01021	0.923838	0.99763	2.74846	2.41103	1.68281
0.00212749	0.00209375	0.00213985	0.00358599	0.00555136	0.00582097		0.948712	0.933665	0.954221	1.5991	2.47552	2.59574
0.00248936	0.00213188	0.00194222	0.00549807	0.00958905	0.00546496		1.11008	0.950669	0.866092	2.45175	4.27604	2.43699
0.00203119	0.00196933	0.00220204	0.00464607	0.00447442	0.00603478		0.905768	0.878185	0.981956	2.07182	1.99528	2.69109
0.00220122	0.00205709	0.00215559	0.00438562	0.00694442	0.0033238		0.981589	0.917318	0.961241	1.95568	3.09672	1.48218
0.0023364	0.00256209	0.00227724	0.00609671	0.00470626	0.00470961		1.04187	1.14251	1.01549	2.7187	2.09866	2.10016
0.00220937	0.00213478	0.00233101	0.0050154	0.00864836	0.00496475		0.985224	0.951961	1.03947	2.23652	3.85656	2.21393
0.00217456	0.00222379	0.00225589	0.00760347	0.00469665	0.00529499		0.969703	0.991654	1.00597	3.39061	2.09438	2.36119
0.00224403	0.00207314	0.00209255	0.00492966	0.00339906	0.00391977		1.00068	0.924476	0.933131	2.19828	1.51574	1.74794
0.00203516	0.00206015	0.00244167	0.00465884	0.00319669	0.00572424		0.907538	0.918684	1.08881	2.07752	1.4255	2.55261
0.00214742	0.00206313	0.00220375	0.00514925	0.00650257	0.00483788		0.9576	0.920011	0.982718	2.2962	2.89969	2.15735
0.00225194	0.00202607	0.00217482	0.00472107	0.00550696	0.00366255		1.00421	0.903487	0.969816	2.10527	2.45572	1.63324
0.00228439	0.002245	0.002134	0.00430251	0.00278622	0.00569312		1.01868	1.00111	0.951614	1.91862	1.24246	2.53873
0.00233523	0.00198519	0.00224681	0.00253633	0.00436674	0.00465512		1.04135	0.885256	1.00192	1.13102	1.94726	2.07586
0.00225355	0.00201001	0.00240615	0.00549243	0.00747475	0.00385604		1.00492	0.896325	1.07298	2.44924	3.33322	1.71952
0.00235453	0.00217244	0.00225157	0.00438151	0.00599799	0.00339808		1.04995	0.968757	1.00404	1.95385	2.67468	1.51531
0.00223836	0.00237725	0.00219758	0.0063365	0.00557939	0.00656126		0.998151	1.06009	0.979967	2.82563	2.48802	2.92586
0.00211028	0.00206201	0.00216327	0.0040437	0.00825326	0.00809513		0.941038	0.919514	0.964666	1.80321	3.68037	3.60986
0.00224002	0.00211511	0.00222364	0.00345755	0.00784936	0.00545449		0.998894	0.94319	0.991586	1.54182	3.50026	2.43232
0.00204132	0.00212013	0.00226191	0.00274491	0.00561404	0.0050098		0.910285	0.94543	1.00865	1.22404	2.50347	2.23402
0.00203452	0.00220528	0.0022913	0.00491101	0.0075502	0.00538407		0.907254	0.983401	1.02176	2.18997	3.36686	2.40092
0.00222893	0.00217546	0.00211594	0.00396246	0.00709051	0.00699777		0.993946	0.970105	0.943563	1.76698	3.16187	3.12052
0.00220864	0.00209146	0.00228021	0.00357233	0.0053912	0.00328499		0.9849	0.932645	1.01682	1.59301	2.4041	1.46488
0.00224333	0.00215804	0.00223692	0.00460403	0.0078516	0.00387888		1.00037	0.962336	0.997509	2.05308	3.50126	1.72971
0.00218382	0.00212199	0.00217356	0.0105173	0.00888159	0.00520129		0.97383	0.946258	0.969257	4.68996	3.96057	2.31941
0.00202935	0.00205111	0.00211149	0.0048018	0.00685717	0.00587165		0.904947	0.914651	0.941577	2.14127	3.05782	2.61834
0.00210463	0.0021896	0.00219328	0.0076173	0.00602399	0.00605313		0.938516	0.97641	0.978047	3.39678	2.68628	2.69927
0.00202862	0.00226056	0.00244511	0.00447402	0.00450059	0.00340617		0.90462	1.00805	1.09035	1.9951	2.00695	1.51891
0.00212347	0.00210894	0.00257772	0.00661764	0.0059802	0.00706984		0.946917	0.94044	1.14948	2.951	2.66675	3.15265
0.00200338	0.00221835	0.00211729	0.0043566	0.00486724	0.00267791		0.893365	0.989228	0.944163	1.94274	2.17045	1.19416
0.00218026	0.0022353	0.00220159	0.0103284	0.00497635	0.0042457		0.972242	0.996789	0.981753	4.60575	2.2191	1.89329
0.00212351	0.00204763	0.00204485	0.00316228	0.00719532	0.00337369		0.946938	0.913098	0.911861	1.41016	3.20861	1.50443
0.00199934	0.00216843	0.00222426	0.00391796	0.00434548	0.00389474		0.891564	0.966969	0.991863	1.74713	1.93778	1.73678
0.00210923	0.00211002	0.00217727	0.00566119	0.00304151	0.00314051		0.94057	0.940923	0.970911	2.52449	1.3563	1.40045
0.00217854	0.00213768	0.00228223	0.00660568	0.00661143	0.00596621		0.971475	0.953256	1.01771	2.94567	2.94823	2.66051
0.00214952	0.00208766	0.00222119	0.00507546	0.00476071	0.00326532		0.958534	0.930951	0.990496	2.2633	2.12294	1.4561
0.00229155	0.00209692	0.00201706	0.0039601	0.00595687	0.00661125		1.02187	0.935079	0.899466	1.76593	2.65635	2.94816
0.00223797	0.00229813	0.00217151	0.00377422	0.00902997	0.00498539		0.997979	1.0248	0.968342	1.68304	4.02673	2.22313
0.00216038	0.00218037	0.00244371	0.00500421	0.00436596	0.0045443		0.963379	0.972292	1.08973	2.23152	1.94691	2.02644
0.00213434	0.00229709	0.00207248	0.00891112	0.00866024	0.00445103		0.951764	1.02434	0.924179	3.97373	3.86186	1.98485
0.00210821	0.00218014	0.00222252	0.0072234	0.00719549	0.00557682		0.940115	0.972191	0.991086	3.22113	3.20868	2.48687
0.0022382	0.00228849	0.00204188	0.00617049	0.00432423	0.00551667		0.998078	1.02051	0.910536	2.75161	1.9283	2.46005
0.00213452	0.00222923	0.00222677	0.00637193	0.00961921	0.00508012		0.951844	0.994081	0.992984	2.84144	4.28949	2.26538
0.00217575	0.00209825	0.00212395	0.00666928	0.00818984	0.00977997		0.970232	0.93567	0.947132	2.97403	3.65209	4.36118
0.0021434	0.00225093	0.00214067	0.00670328	0.00540102	0.00636532		0.955805	1.00376	0.954591	2.98919	2.40848	2.83849
0.00226859	0.00212704	0.00241356	0.00729532	0.00455238	0.00648173		1.01163	0.948511	1.07628	3.2532	2.03004	2.8904
0.00228825	0.00228872	0.00221248	0.00488646	0.00465111	0.00658264		1.0204	1.02061	0.98661	2.17902	2.07407	2.93539
0.00230329	0.00214401	0.00227218	0.00323811	0.00445846	0.00655306		1.0271	0.95608	1.01323	1.44397	1.98816	2.92221
0.00215579	0.0021291	0.00284408	0.00619617	0.00985979	0.00533274		0.961329	0.949431	1.26826	2.76306	4.39677	2.37803
0.00210513	0.00210477	0.00217026	0.0062281	0.00579642	0.00286467		0.938742	0.938579	0.967782	2.7773	2.5848	1.27744
0.00224372	0.0020954	0.00219702	0.00696688	0.00598681	0.00632901		1.00054	0.934401	0.979716	3.10674	2.6697	2.8223
0.00258677	0.00214647	0.00220702	0.003607	0.00968886	0.00330071		1.15352	0.957174	0.984176	1.60847	4.32055	1.47189
0.00215046	0.002032	0.00212863	0.00406727	0.0065802	0.00471531		0.958955	0.906131	0.949221	1.81372	2.93431	2.1027
0.00216244	0.00222277	0.00224037	0.0059642	0.00671827	0.00276899		0.964296	0.991202	0.999049	2.65962	2.99588	1.23477
0.00223326	0.00208524	0.00236089	0.00347251	0.00304835	0.00482309		0.995877	0.929869	1.05279	1.54849	1.35935	2.15076
0.00228914	0.00222891	0.00219178	0.00525332	0.0099345	0.0081194		1.02079	0.993938	0.977379	2.34261	4.43009	3.62068
0.00254619	0.0020456	0.00230873	0.00459724	0.00449383	0.00500309		1.13542	0.912194	1.02953	2.05005	2.00393	2.23103
0.00217442	0.0020488	0.00220564	0.0056001	0.00514812	0.00722793		0.969638	0.913619	0.98356	2.49725	2.2957	3.22315
0.00216094	0.00202768	0.00226734	0.00406111	0.00464171	0.00375771		0.96363	0.904204	1.01107	1.81097	2.06988	1.67568
0.00219564	0.00213789	0.00222786	0.00552654	0.00609232	0.00465106		0.979101	0.953347	0.99347	2.46445	2.71675	2.07405
0.00239838	0.00273977	0.00228518	0.00453214	0.00503222	0.00710602		1.06951	1.22175	1.01903	2.02102	2.24402	3.16879
0.00222815	0.00226075	0.00216172	0.00573709	0.00383171	0.0053744		0.993598	1.00814	0.963974	2.55834	1.70868	2.39661
0.00237902	0.00225228	0.0020403	0.00448875	0.00291426	0.00278227		1.06088	1.00436	0.909831	2.00167	1.29956	1.2407
0.00213394	0.00212256	0.00216609	0.00411348	0.005109	0.00270142		0.951589	0.946514	0.965926	1.83432	2.27825	1.20464
0.00235554	0.00218767	0.00224461	0.00556345	0.00327496	0.00289661		1.05041	0.975549	1.00094	2.48091	1.4604	1.29168
0.00236275	0.0021911	0.00231817	0.00432792	0.00428688	0.00614941		1.05362	0.977076	1.03374	1.92995	1.91165	2.7422
0.00221182	0.00200207	0.0022012	0.00646701	0.00371728	0.00269397		0.986317	0.892784	0.981583	2.88383	1.65765	1.20132
0.00204952	0.00208337	0.00205647	0.00627033	0.00723993	0.00667044		0.913941	0.929035	0.917041	2.79613	3.2285	2.97455
0.00224018	0.00205526	0.00210549	0.00524777	0.00502397	0.00272711		0.998961	0.9165	0.9389	2.34014	2.24034	1.2161
0.00224172	0.00212195	0.00211781	0.00646103	0.00691926	0.00457979		0.999651	0.946241	0.944396	2.88117	3.0855	2.04226
0.00228053	0.00219868	0.00250461	0.00260529	0.00603356	0.00286411		1.01696	0.980457	1.11688	1.16178	2.69055	1.27719
0.00227868	0.00216022	0.00215862	0.00572745	0.00589954	0.00542443		1.01613	0.963307	0.962591	2.55404	2.63078	2.41892
0.00228254	0.00206744	0.00227848	0.00548092	0.00405222	0.00314828		1.01785	0.921935	1.01604	2.4441	1.80701	1.40391
0.00228184	0.00216091	0.00231956	0.00388812	0.00679496	0.00522227		1.01754	0.963616	1.03436	1.73383	3.03008	2.32877
0.00222246	0.00220071	0.00199883	0.00487108	0.00333917	0.00285301		0.99106	0.981364	0.89134	2.17216	1.48904	1.27224
0.00224429	0.00217242	0.00228624	0.00708715	0.00411114	0.00552962		1.0008	0.968749	1.0195	3.16037	1.83328	2.46583
0.00223928	0.00238587	0.00209158	0.00601813	0.0131007	0.00501189		0.998561	1.06393	0.932697	2.68366	5.842	2.23495
0.00230969	0.002014	0.00219211	0.00538017	0.00492901	0.00379722		1.02996	0.898102	0.977525	2.39918	2.19799	1.69329
0.00232471	0.00213385	0.00206826	0.00253877	0.00698988	0.00405249		1.03666	0.951549	0.922299	1.13211	3.117	1.80713
0.00203693	0.00210899	0.00213807	0.00628218	0.00281146	0.00647615		0.908329	0.94046	0.95343	2.80141	1.25371	2.88791
0.00227007	0.00224747	0.00212034	0.00330104	0.0062556	0.00616726		1.01229	1.00221	0.945525	1.47203	2.78956	2.75016
0.00232145	0.00205094	0.00219992	0.00633566	0.00473751	0.00720843		1.03521	0.914573	0.981011	2.82526	2.1126	3.21445
0.00232974	0.00221603	0.00218747	0.0036459	0.00524077	0.00523828		1.0389	0.988193	0.975459	1.62582	2.33702	2.33591
0.00226949	0.00221342	0.00198227	0.00275808	0.0035377	0.00527184		1.01203	0.98703	0.883955	1.22991	1.57757	2.35087
0.00225561	0.00227012	0.00225602	0.00513743	0.00664488	0.00445309		1.00584	1.01231	1.00603	2.29093	2.96315	1.98577
0.00229405	0.00210304	0.00205847	0.00460741	0.00451784	0.00524081		1.02298	0.937808	0.917932	2.05458	2.01464	2.33703
0.0022216	0.00218543	0.00213789	0.00518587	0.00461921	0.00483938		0.990678	0.974549	0.953351	2.31253	2.05984	2.15803
0.00231048	0.00216364	0.00224142	0.00454142	0.00556476	0.0044543		1.03031	0.964833	0.999515	2.02515	2.48149	1.9863
0.00261098	0.00215636	0.00221376	0.00517727	0.00527676	0.0062336		1.16431	0.961584	0.987181	2.3087	2.35306	2.77975
0.00223933	0.00209138	0.00208074	0.0060624	0.00610321	0.00728549		0.998582	0.932611	0.927862	2.70341	2.7216	3.24882
0.00227633	0.00229559	0.00208317	0.00381111	0.00401721	0.00466758		1.01508	1.02367	0.928949	1.69949	1.7914	2.08141
0.00226766	0.00234397	0.00208044	0.00477362	0.00466683	0.00529892		1.01122	1.04525	0.927729	2.1287	2.08108	2.36295
0.00220236	0.00223445	0.00210112	0.00389114	0.00348073	0.00475811		0.982096	0.996406	0.936953	1.73517	1.55216	2.12178
0.00215707	0.00218904	0.00226057	0.00441155	0.00594817	0.00689055		0.961901	0.976156	1.00805	1.96724	2.65246	3.0727
0.00232086	0.00223055	0.00223654	0.00379413	0.00550435	0.00707249		1.03494	0.994669	0.997342	1.69192	2.45455	3.15383
0.00229455	0.002232	0.00231239	0.00494485	0.00642457	0.00393611		1.02321	0.995316	1.03116	2.20506	2.86491	1.75523
0.00223136	0.002103	0.00212844	0.00366247	0.00778689	0.00521242		0.995031	0.937791	0.949135	1.63321	3.47241	2.32437
0.00210133	0.00214398	0.00201323	0.00327433	0.00439579	0.00461528		0.937048	0.956066	0.897761	1.46012	1.96022	2.05809
0.00224527	0.0021839	0.00217672	0.00476627	0.00256357	0.00275667		1.00123	0.973864	0.970666	2.12542	1.14317	1.22928
0.00225332	0.00233985	0.00218139	0.00443267	0.00441236	0.00596186		1.00482	1.04341	0.972747	1.97666	1.9676	2.65857
0.00226591	0.00215594	0.00214235	0.00509973	0.00576042	0.00426759		1.01044	0.961399	0.955338	2.27412	2.56874	1.90305
0.00222572	0.00221122	0.00216861	0.00292591	0.00409534	0.00265636		0.992513	0.986048	0.967049	1.30475	1.82623	1.18455
0.00215859	0.00203949	0.00213729	0.00696617	0.0043033	0.00500283		0.96258	0.909472	0.953083	3.10643	1.91897	2.23091
0.00242166	0.00221548	0.00227953	0.00441484	0.00508711	0.00569535		1.07989	0.98795	1.01651	1.96871	2.26849	2.53973
0.00249828	0.00227625	0.00224551	0.00533276	0.00528554	0.00407715		1.11406	1.01505	1.00134	2.37804	2.35698	1.81812
0.00217472	0.00222811	0.00215138	0.00743968	0.0025558	0.00454893		0.969773	0.99358	0.959366	3.31758	1.13971	2.0285
0.00212979	0.00197118	0.00200356	0.00269133	0.00271164	0.00577174		0.949737	0.879007	0.893447	1.20015	1.2092	2.57379
0.00219233	0.00202309	0.00200096	0.0041822	0.00736088	0.00677329		0.977625	0.902156	0.892286	1.86497	3.28244	3.02041
0.00221295	0.00214118	0.00238623	0.00348543	0.00842389	0.00439049		0.986822	0.954814	1.06409	1.55426	3.75646	1.95785
0.00232257	0.00220335	0.00230159	0.00568612	0.00822359	0.00444589		1.03571	0.982539	1.02635	2.53561	3.66715	1.98256
0.00219826	0.00211492	0.00217169	0.00270513	0.00268839	0.00612887		0.98027	0.943108	0.968419	1.2063	1.19883	2.73305
0.00223111	0.00223776	0.00231426	0.00313978	0.00457923	0.00827181		0.994918	0.997882	1.032	1.40012	2.04202	3.68865
0.00215745	0.00251841	0.00222366	0.0074763	0.00632301	0.0105584		0.962069	1.12304	0.991597	3.33391	2.81962	4.70832
0.00205566	0.00225278	0.00221445	0.00608283	0.0037084	0.00766857		0.916681	1.00458	0.987491	2.71252	1.65368	3.41965
0.00225039	0.00207068	0.00227727	0.00650996	0.00728255	0.00491159		1.00352	0.923377	1.0155	2.90298	3.2475	2.19022
0.0024426	0.00220164	0.00222584	0.00465178	0.00585749	0.0082233		1.08923	0.981776	0.99257	2.07437	2.61203	3.66702
0.00215605	0.00216518	0.00209898	0.00421966	0.0053517	0.00481051		0.961446	0.96552	0.935998	1.88167	2.38648	2.14515
0.00216955	0.00218174	0.00218636	0.00318156	0.00471742	0.00576431		0.967468	0.972901	0.974965	1.41875	2.10364	2.57048
0.00240852	0.00205767	0.00225537	0.00333752	0.00465486	0.00465765		1.07403	0.917578	1.00574	1.4883	2.07574	2.07699
0.00202973	0.00218483	0.00224061	0.00381979	0.0066283	0.00537123		0.905115	0.974279	0.999154	1.70336	2.95576	2.39519
0.00222858	0.00204077	0.00241474	0.00510032	0.00523967	0.00862586		0.993792	0.910041	1.07681	2.27439	2.33652	3.84653
0.00224689	0.00256156	0.00215452	0.00580531	0.00640737	0.0055252		1.00195	1.14228	0.960766	2.58876	2.85724	2.46385
0.00222034	0.00211459	0.00259903	0.00427959	0.00417932	0.00718176		0.990117	0.942958	1.15899	1.9084	1.86368	3.20256
0.00224103	0.00211628	0.00257705	0.00483922	0.00583871	0.00261487		0.999341	0.943713	1.14918	2.15795	2.60365	1.16605
0.00234889	0.00215635	0.00237236	0.00575034	0.00682923	0.00601257		1.04744	0.961583	1.05791	2.56425	3.04536	2.68118
0.00218386	0.00205983	0.00225032	0.00339964	0.00531903	0.00262672		0.973847	0.918541	1.00348	1.516	2.37191	1.17134
0.00224928	0.002076	0.00220925	0.00482958	0.00713648	0.00542736		1.00302	0.925749	0.985172	2.15365	3.18237	2.42022
0.00212049	0.00217986	0.00240772	0.00431574	0.0045169	0.0100871		0.945588	0.972067	1.07368	1.92452	2.01422	4.49815
0.00229261	0.00212966	0.00228081	0.00517345	0.00349741	0.00416549		1.02234	0.949679	1.01708	2.307	1.5596	1.85752
0.00223348	0.0021012	0.00234238	0.00597202	0.0066744	0.00519385		0.995977	0.936987	1.04454	2.6631	2.97631	2.31609
0.00215249	0.0020787	0.00224218	0.00477579	0.00685166	0.00415625		0.959861	0.926956	0.999853	2.12967	3.05536	1.85339
0.00225106	0.00209757	0.00232881	0.00273382	0.00749368	0.00665899		1.00381	0.93537	1.03849	1.21909	3.34166	2.96944
0.0023514	0.00215513	0.00227298	0.00659105	0.00602188	0.00670086		1.04856	0.961039	1.01359	2.93914	2.68534	2.98811
0.00208568	0.00213929	0.00202462	0.00628681	0.00520396	0.00570385		0.930069	0.953974	0.90284	2.80348	2.3206	2.54352
0.00215592	0.00234142	0.00224541	0.00439591	0.00965691	0.00542841		0.96139	1.04411	1.00129	1.96027	4.30631	2.42069
0.00227309	0.00225141	0.0021241	0.00551216	0.00653114	0.00441436		1.01364	1.00397	0.947198	2.45804	2.91243	1.96849
0.00233977	0.00215222	0.00232445	0.0053363	0.00409219	0.00812213		1.04337	0.959739	1.03654	2.37961	1.82483	3.6219
0.00235834	0.00216641	0.0021838	0.00788279	0.00716376	0.00618061		1.05165	0.966068	0.973821	3.51517	3.19453	2.75612
0.00230897	0.00205429	0.00239066	0.00498625	0.0057687	0.00521558		1.02964	0.91607	1.06607	2.22352	2.57244	2.32578
0.00203696	0.00205871	0.00239662	0.00660875	0.00465691	0.00511285		0.908342	0.918039	1.06872	2.94704	2.07666	2.27997
0.00208013	0.00214146	0.00204121	0.00623818	0.00717839	0.00564323		0.927592	0.954943	0.910237	2.78179	3.20106	2.51648
0.00214939	0.00225159	0.00219987	0.00483388	0.00975067	0.00590655		0.958477	1.00405	0.980988	2.15557	4.34811	2.6339
0.00193346	0.00216988	0.00218226	0.00477701	0.00787023	0.00565105		0.862188	0.967616	0.973136	2.13021	3.50957	2.51997
0.00205416	0.00216865	0.00210838	0.00462881	0.00466422	0.00694606		0.916012	0.967067	0.940191	2.06413	2.07991	3.09745
0.00223913	0.00213053	0.00221199	0.0044935	0.007935	0.00412475		0.998493	0.950067	0.986392	2.00379	3.53845	1.83935
0.00223673	0.00228407	0.00227947	0.00416379	0.00372149	0.00292764		0.997423	1.01853	1.01649	1.85676	1.65952	1.30552
0.00227202	0.00211093	0.00233488	0.00629735	0.0046702	0.00577591		1.01316	0.941327	1.04119	2.80818	2.08258	2.57565
0.0020533	0.00225257	0.00217665	0.00858251	0.00545585	0.0056569		0.915626	1.00449	0.970631	3.8272	2.43293	2.52258
0.00196622	0.00207124	0.00231935	0.00267667	0.00802313	0.00591947		0.876797	0.923627	1.03427	1.19361	3.57775	2.63967
0.00227241	0.00221646	0.00211064	0.00607294	0.00682307	0.00371012		1.01333	0.988386	0.941198	2.7081	3.04261	1.65446
0.0023866	0.00206016	0.00229872	0.00619909	0.00433869	0.00563912		1.06426	0.918686	1.02507	2.76436	1.93475	2.51465
0.00212206	0.00213873	0.0022581	0.00264901	0.00529417	0.00657275		0.946289	0.953723	1.00696	1.18127	2.36083	2.93098
0.00224409	0.002072	0.00213001	0.00349296	0.00667649	0.00482253		1.00071	0.923966	0.949835	1.55761	2.97725	2.15051
0.00230879	0.00209552	0.00226454	0.00561403	0.00561072	0.0100297		1.02956	0.934456	1.00983	2.50346	2.50199	4.47255
0.00226218	0.00205451	0.0024542	0.00363618	0.00568539	0.00382197		1.00877	0.916169	1.0944	1.62148	2.53528	1.70433
0.00216145	0.00216911	0.00202908	0.00626782	0.00426007	0.00466317		0.963855	0.967272	0.904827	2.79501	1.89969	2.07945
0.00230426	0.00206233	0.00205635	0.00599373	0.00500599	0.00563169		1.02754	0.919656	0.916989	2.67278	2.23232	2.51134
0.00235666	0.00210715	0.00215732	0.0061423	0.00445602	0.00380727		1.05091	0.939639	0.962014	2.73903	1.98707	1.69778
0.00223305	0.00209105	0.00208759	0.00577355	0.00655797	0.00651329		0.995785	0.932462	0.930917	2.5746	2.9244	2.90447
0.0025035	0.00204164	0.0026263	0.00575057	0.00707739	0.00438319		1.11639	0.910429	1.17115	2.56435	3.15602	1.9546
0.00242641	0.00224341	0.00220478	0.00362297	0.00678021	0.00443669		1.08201	1.0004	0.983179	1.61559	3.0235	1.97845
0.00227897	0.00204578	0.00224981	0.00262496	0.00499526	0.00681433		1.01626	0.912275	1.00326	1.17055	2.22754	3.03871
0.00247662	0.00214884	0.00231961	0.00417933	0.00406059	0.00531073		1.1044	0.958233	1.03438	1.86369	1.81074	2.36821
0.00200221	0.00214686	0.00201823	0.00414676	0.00577306	0.00761316		0.892845	0.957349	0.89999	1.84916	2.57438	3.39493
0.00199876	0.00218266	0.0022123	0.00543644	0.00765277	0.0066758		0.891309	0.973315	0.986532	2.42427	3.4126	2.97694
0.00213251	0.00211445	0.00197239	0.00684581	0.00284194	0.00718591		0.950948	0.942898	0.879546	3.05275	1.2673	3.20441
0.00216483	0.00211302	0.00215588	0.00363905	0.00283102	0.00365509		0.965361	0.942257	0.961372	1.62276	1.26244	1.62991
0.00215434	0.00224019	0.00235571	0.0037219	0.00774119	0.00535432		0.960683	0.998965	1.05048	1.65971	3.45203	2.38765
0.00230329	0.00221222	0.00205587	0.00415999	0.00571429	0.00414954		1.02711	0.986496	0.916774	1.85506	2.54817	1.85041
0.00242495	0.00192897	0.0019696	0.00423325	0.00670429	0.0056993		1.08136	0.860187	0.878301	1.88773	2.98964	2.54149
0.00217523	0.00194415	0.00230827	0.00373729	0.00671891	0.0052175		0.97	0.866954	1.02933	1.66657	2.99616	2.32664
0.00227944	0.00209434	0.00221541	0.00579838	0.00616814	0.00579944		1.01647	0.933927	0.987917	2.58567	2.75056	2.58614
0.00220425	0.00196922	0.00226124	0.00464716	0.0052352	0.00759626		0.982942	0.878132	1.00836	2.07231	2.33453	3.3874
0.00228828	0.00209905	0.00209451	0.00397314	0.00434186	0.00525956		1.02041	0.936029	0.934002	1.77174	1.93617	2.3454
0.00221561	0.00200705	0.00222531	0.00609477	0.00653783	0.00682901		0.988005	0.895003	0.992334	2.71784	2.91541	3.04526
0.00247152	0.00193546	0.00211975	0.00508419	0.00605401	0.00525856		1.10213	0.86308	0.94526	2.26719	2.69966	2.34495
0.00233392	0.00202729	0.00223967	0.00450688	0.00659722	0.00455044		1.04076	0.904031	0.998737	2.00975	2.9419	2.02918
0.00231052	0.00222156	0.00213744	0.00451161	0.0053178	0.003787		1.03033	0.990659	0.953149	2.01186	2.37136	1.68873
0.00234189	0.0019317	0.00228797	0.00605953	0.00730659	0.0066916		1.04432	0.861401	1.02028	2.70213	3.25822	2.98399
0.0022717	0.00211949	0.00216576	0.0044491	0.00257162	0.0056948		1.01302	0.945144	0.965779	1.98399	1.14676	2.53948
0.00213016	0.00208373	0.00225596	0.00630014	0.00603226	0.00611027		0.949901	0.929197	1.006	2.80942	2.68997	2.72475
0.0021467	0.00211456	0.00212169	0.00559147	0.00530497	0.00409263		0.957277	0.942944	0.946123	2.4934	2.36565	1.82503
0.00221462	0.00205599	0.00210417	0.00595135	0.00584291	0.00422683		0.987566	0.916828	0.938311	2.65389	2.60553	1.88487
0.00224724	0.00233113	0.00217159	0.00465719	0.00717815	0.00621397		1.00211	1.03952	0.968375	2.07678	3.20095	2.77099
0.00230814	0.00218739	0.00211473	0.00261168	0.00660088	0.00497295		1.02927	0.975424	0.943022	1.16463	2.94353	2.21759
0.00235618	0.0021239	0.00204136	0.00559504	0.00490384	0.00584882		1.05069	0.947113	0.910304	2.49499	2.18677	2.60817
0.0022834	0.00212281	0.00199365	0.003927	0.00453038	0.00437394		1.01824	0.946625	0.889029	1.75117	2.02023	1.95047
0.00227168	0.00219695	0.00204854	0.00382091	0.00338434	0.00343238		1.01301	0.979685	0.913506	1.70386	1.50918	1.5306
0.00231121	0.00202416	0.00199097	0.0053348	0.00313911	0.00435255		1.03064	0.902632	0.887834	2.37894	1.39982	1.94093
0.00213008	0.00228739	0.00216015	0.00471524	0.00710162	0.00273444		0.949867	1.02001	0.963276	2.10267	3.16682	1.21937
0.00215284	0.00215961	0.00212603	0.0033974	0.00580735	0.00276493		0.960015	0.963033	0.948058	1.515	2.58967	1.23297
0.00225317	0.0021276	0.00210034	0.00355046	0.00579766	0.00659274		1.00476	0.948758	0.936603	1.58326	2.58535	2.9399
0.00232426	0.00207885	0.00227175	0.00503981	0.00661312	0.00905525		1.03645	0.927022	1.01304	2.2474	2.94899	4.03801
0.00228426	0.00231988	0.00233147	0.00425891	0.00384543	0.00645888		1.01862	1.0345	1.03967	1.89917	1.71479	2.88021
0.00221979	0.00220624	0.00221073	0.00569521	0.00684282	0.00477586		0.989872	0.98383	0.985829	2.53966	3.05142	2.1297
0.00219039	0.00209653	0.00225056	0.00568219	0.00479234	0.0086583		0.976761	0.934904	1.00359	2.53386	2.13705	3.86099
0.00233775	0.0022053	0.00208828	0.00258266	0.00657953	0.00688752		1.04247	0.983409	0.931225	1.15168	2.93401	3.07135
0.00210823	0.00216388	0.00221356	0.00436134	0.00469964	0.00526805		0.940122	0.964939	0.987091	1.94485	2.09571	2.34918
0.00203552	0.00209252	0.00217712	0.00427199	0.00572088	0.00700156		0.907698	0.933117	0.970842	1.90501	2.55111	3.12221
0.00212787	0.0021908	0.00198646	0.00666318	0.00567415	0.0043091		0.948882	0.976942	0.885822	2.97131	2.53027	1.92156
0.00219573	0.00218954	0.00220683	0.00519093	0.00583609	0.00490078		0.979142	0.97638	0.984092	2.31479	2.60249	2.1854
0.00223205	0.0021523	0.00222873	0.00697552	0.00433771	0.00516998		0.995338	0.959774	0.993858	3.11059	1.93431	2.30545
0.00229174	0.00218183	0.00189804	0.00445688	0.00778548	0.00276461		1.02196	0.972942	0.846393	1.98746	3.47178	1.23282
0.00205855	0.00218186	0.00219853	0.00999572	0.002536	0.00826503		0.917969	0.972958	0.980388	4.45739	1.13088	3.68562
0.00215382	0.00219794	0.00219555	0.00466871	0.00524052	0.00663387		0.960454	0.980126	0.979059	2.08192	2.3369	2.95824
0.00234426	0.00214405	0.0021205	0.00577129	0.00510539	0.00275077		1.04537	0.956096	0.945594	2.57359	2.27664	1.22665
0.00209907	0.00223171	0.00239659	0.00340224	0.00589622	0.00274334		0.936039	0.995186	1.06871	1.51716	2.6293	1.22334
0.00240567	0.00222966	0.00224945	0.00489902	0.00486832	0.00453384		1.07276	0.994272	1.0031	2.18462	2.17093	2.02177
0.00224397	0.00224238	0.00215953	0.00460998	0.0051186	0.00330961		1.00065	0.999944	0.962999	2.05573	2.28254	1.47586
0.00221154	0.00211059	0.00224017	0.00484159	0.00549132	0.00411314		0.986192	0.941173	0.99896	2.15901	2.44874	1.83417
0.0022348	0.00215888	0.00200558	0.00480032	0.0077324	0.00454344		0.996564	0.962711	0.89435	2.1406	3.44811	2.02605
0.0023413	0.00220059	0.0021655	0.00401601	0.00473657	0.00512252		1.04406	0.981308	0.96566	1.79086	2.11218	2.28429
0.00232869	0.00229294	0.00198342	0.00525246	0.00508086	0.00507152		1.03843	1.02249	0.884466	2.34223	2.26571	2.26154
0.00239172	0.00208722	0.00223252	0.00555054	0.00453755	0.00458091		1.06654	0.930752	0.995547	2.47515	2.02343	2.04277
0.00236217	0.00221285	0.00207501	0.00353895	0.00460706	0.00589176		1.05336	0.986774	0.925307	1.57812	2.05443	2.62731
0.00224385	0.00223629	0.00199946	0.00536411	0.00545296	0.00266595		1.0006	0.997228	0.89162	2.39202	2.43164	1.18883
0.00209749	0.00213102	0.00227786	0.00701312	0.00768867	0.0046052		0.935334	0.950285	1.01577	3.12736	3.42861	2.0536
0.00199683	0.00213779	0.00234287	0.00622511	0.00492403	0.00539		0.890448	0.953306	1.04475	2.77596	2.19577	2.40356
0.00222048	0.00212808	0.00191372	0.00709838	0.00276201	0.00402765		0.990179	0.948976	0.853385	3.16538	1.23166	1.79605
0.00215907	0.00225215	0.00197972	0.00488544	0.00517287	0.00866504		0.962796	1.0043	0.882818	2.17856	2.30674	3.864
0.00221375	0.00210289	0.0021037	0.00690866	0.00519426	0.00426513		0.987178	0.937743	0.938104	3.08078	2.31628	1.90195
0.00198444	0.00214325	0.00222085	0.00497063	0.00533091	0.00664458		0.884922	0.95574	0.990345	2.21655	2.37721	2.96302
0.00227502	0.00240338	0.0022421	0.00601452	0.00285563	0.00700466		1.0145	1.07174	0.999818	2.68205	1.27341	3.12359
0.00225131	0.00212237	0.00207058	0.00576963	0.00594122	0.00596998		1.00393	0.946427	0.923334	2.57285	2.64937	2.66219
0.0023996	0.00233899	0.00214523	0.0065641	0.00792078	0.00564783		1.07005	1.04302	0.956623	2.92713	3.53211	2.51854
0.00228468	0.00212828	0.00221386	0.00672409	0.0027741	0.00291024		1.01881	0.949062	0.987225	2.99847	1.23705	1.29776
0.00218143	0.00208266	0.0026288	0.00526736	0.00404759	0.00593743		0.972765	0.928718	1.17226	2.34888	1.80494	2.64768
0.00225661	0.00209435	0.00220779	0.00558574	0.00586007	0.0037476		1.00629	0.933934	0.984519	2.49085	2.61318	1.67117
0.00220087	0.00209867	0.00228392	0.0056325	0.00845	0.00615427		0.981432	0.935858	1.01847	2.5117	3.76811	2.74437
0.00233483	0.0019799	0.00211141	0.00488626	0.00691498	0.00634699		1.04117	0.882899	0.94154	2.17893	3.0836	2.83031
0.00211114	0.00211844	0.00205744	0.00713188	0.00530711	0.00516767		0.941418	0.944674	0.917476	3.18032	2.3666	2.30442
0.00204455	0.00208712	0.00205498	0.00648606	0.00444554	0.00625518		0.911725	0.930709	0.916379	2.89233	1.9824	2.78937
0.0022431	0.00213457	0.00204988	0.00749998	0.00747829	0.00520529		1.00026	0.951866	0.914104	3.34447	3.33479	2.3212
0.00232502	0.00214944	0.00238406	0.0110561	0.00520956	0.0110898		1.03679	0.9585	1.06312	4.93025	2.3231	4.94527
0.00239183	0.00218148	0.00209708	0.00329725	0.00491827	0.0057016		1.06659	0.972787	0.935151	1.47034	2.1932	2.54251
0.00240346	0.00198041	0.00257508	0.00667927	0.00430405	0.00292604		1.07177	0.883125	1.14831	2.97849	1.9193	1.30481
0.00209165	0.00210358	0.00203494	0.00474368	0.00450384	0.00695398		0.932731	0.938051	0.90744	2.11535	2.0084	3.10099
0.00239828	0.0021291	0.00207201	0.00535472	0.00514745	0.00667231		1.06946	0.949428	0.923969	2.38783	2.2954	2.97538
0.00214712	0.0022807	0.00242846	0.00685368	0.00662779	0.00287056		0.957466	1.01703	1.08292	3.05626	2.95553	1.28007
0.00236764	0.00206891	0.00220878	0.00578868	0.00494528	0.00663799		1.0558	0.92259	0.98496	2.58135	2.20525	2.96008
0.00212326	0.00216268	0.00207062	0.00892961	0.00570982	0.00595093		0.946825	0.964402	0.923353	3.98198	2.54618	2.6537
0.00223307	0.0020591	0.00255966	0.00614909	0.00369064	0.00545644		0.995794	0.918214	1.14143	2.74206	1.64577	2.43319
0.0020948	0.00203066	0.00218067	0.00282456	0.00850618	0.00597001		0.934132	0.905534	0.972424	1.25955	3.79316	2.66221
0.00228826	0.00223528	0.00238919	0.00699657	0.00545698	0.00287032		1.02041	0.996778	1.06541	3.11998	2.43343	1.27996
0.00227136	0.00212636	0.00211762	0.00320242	0.00465587	0.00586491		1.01287	0.948209	0.944309	1.42806	2.07619	2.61534
0.00239535	0.00213984	0.00228458	0.00447133	0.00721177	0.00336941		1.06816	0.954218	1.01876	1.9939	3.21594	1.50252
0.00215892	0.00195677	0.00221236	0.00256168	0.0067741	0.0067511		0.962729	0.872581	0.986558	1.14233	3.02077	3.01052
0.00210454	0.00209055	0.0021906	0.00738904	0.00667929	0.00770884		0.938477	0.932239	0.976855	3.295	2.97849	3.4376
0.00230354	0.00199821	0.00216333	0.00555059	0.00585878	0.00537995		1.02722	0.891063	0.964692	2.47517	2.6126	2.39908
0.0021778	0.00197724	0.0022128	0.00311822	0.00666123	0.0065347		0.971147	0.88171	0.986752	1.39051	2.97044	2.91402
0.00213606	0.0021772	0.00214983	0.00355664	0.00554366	0.0059892		0.952532	0.970878	0.958671	1.58601	2.47208	2.67076
0.00229467	0.00209685	0.00248843	0.00314485	0.00622209	0.00779031		1.02326	0.935049	1.10966	1.40238	2.77462	3.47393
0.00228643	0.00216166	0.00226942	0.00277373	0.00652781	0.00633341		1.01959	0.96395	1.012	1.23689	2.91094	2.82426
0.00223516	0.00201237	0.00244498	0.00972644	0.0072469	0.00792952		0.996723	0.897377	1.09029	4.33731	3.23161	3.53601
0.00230618	0.00223495	0.002216	0.00557142	0.00476867	0.00675461		1.0284	0.996632	0.988182	2.48447	2.12649	3.01208
0.0022503	0.0021832	0.0021816	0.00272815	0.00622421	0.00395145		1.00348	0.973554	0.972839	1.21656	2.77556	1.76207
0.0021957	0.00207099	0.00251963	0.00948639	0.00670101	0.00585607		0.97913	0.923516	1.12358	4.23027	2.98818	2.6114
0.00220967	0.0021071	0.00214503	0.00605511	0.00670244	0.00398436		0.985356	0.939619	0.956535	2.70016	2.98882	1.77675
0.00226802	0.00207222	0.00280901	0.00727612	0.00707915	0.00277645		1.01138	0.924066	1.25262	3.24464	3.1568	1.2381
0.00227164	0.00212515	0.00231771	0.00340764	0.00724482	0.0027378		1.01299	0.947669	1.03354	1.51957	3.23068	1.22087
0.00225419	0.00215818	0.0022484	0.00300976	0.00781793	0.00586394		1.00521	0.962398	1.00263	1.34214	3.48625	2.6149
0.0022568	0.00206901	0.00222166	0.00419258	0.00575922	0.00578107		1.00637	0.922636	0.990706	1.8696	2.56821	2.57795
0.00218552	0.00223348	0.00236892	0.00381639	0.00718468	0.0050633		0.974589	0.995975	1.05637	1.70184	3.20386	2.25788
0.00232315	0.00215565	0.00224624	0.00622871	0.00771724	0.00723832		1.03596	0.961267	1.00167	2.77757	3.44135	3.22778
0.00247825	0.00218191	0.00234627	0.0060934	0.00630468	0.00506365		1.10513	0.972978	1.04627	2.71723	2.81145	2.25803
0.00214652	0.00211378	0.00227392	0.00677196	0.00938232	0.00602294		0.957197	0.942596	1.01401	3.01982	4.18386	2.68581
0.0022429	0.00217441	0.00223306	0.00491016	0.00282337	0.00595331		1.00017	0.969635	0.99579	2.18959	1.25903	2.65476
0.00220298	0.00206836	0.00226132	0.00490708	0.0064705	0.00676515		0.982376	0.922342	1.00839	2.18821	2.88539	3.01678
0.00230009	0.00206572	0.00222742	0.00820301	0.00602943	0.00527709		1.02568	0.921165	0.993273	3.65797	2.6887	2.35321
0.00235649	0.0020743	0.0021886	0.00481846	0.00742029	0.005792		1.05083	0.924994	0.975963	2.1487	3.30893	2.58282
0.00224957	0.00213832	0.00227705	0.00350626	0.00621125	0.00672729		1.00315	0.953539	1.01541	1.56354	2.76978	2.9999
0.00230352	0.00217403	0.00226925	0.00316858	0.00775162	0.00422104		1.02721	0.969465	1.01193	1.41296	3.45668	1.88229
0.0023455	0.00215417	0.00226005	0.00829773	0.00809598	0.0101763		1.04593	0.96061	1.00782	3.70021	3.61024	4.53793
0.00238059	0.00219877	0.00212804	0.00416705	0.00810518	0.00519572		1.06158	0.980499	0.948958	1.85821	3.61434	2.31693
0.00236762	0.00204683	0.00217938	0.00533576	0.0029657	0.00624878		1.05579	0.912742	0.971851	2.37937	1.32249	2.78652
0.00223764	0.00210775	0.00223057	0.00641783	0.00876004	0.00659557		0.997829	0.93991	0.994679	2.8619	3.90637	2.94116
0.00238327	0.0021524	0.00232556	0.00343543	0.00565356	0.00600743		1.06277	0.959819	1.03704	1.53196	2.52109	2.67889
0.00213852	0.00214417	0.00230609	0.00498196	0.00912745	0.00682822		0.95363	0.956151	1.02835	2.2216	4.0702	3.04491
0.00226058	0.00218624	0.00216508	0.0078545	0.00255525	0.00610179		1.00806	0.974909	0.965475	3.50256	1.13946	2.72097
0.00232473	0.00213156	0.00208608	0.00455998	0.00250625	0.00510175		1.03667	0.950528	0.930246	2.03343	1.11761	2.27502
0.0022164	0.00216244	0.00219344	0.00307249	0.00554861	0.00558366		0.98836	0.964298	0.978119	1.37012	2.47429	2.48992
0.00222093	0.00227376	0.00228178	0.00626722	0.00498078	0.00557831		0.990381	1.01394	1.01752	2.79474	2.22108	2.48753
0.00219381	0.0021241	0.00234257	0.00683786	0.00348942	0.00531695		0.978284	0.947199	1.04462	3.04921	1.55604	2.37099
0.00222264	0.00209634	0.00232056	0.00502867	0.00497586	0.00301625		0.991141	0.934819	1.03481	2.24243	2.21888	1.34504
0.0020497	0.00211663	0.00220645	0.00452066	0.00562259	0.00619099		0.914024	0.943866	0.983924	2.0159	2.50728	2.76075
0.00214199	0.00226969	0.00208789	0.00579478	0.00447648	0.00564824		0.955178	1.01212	0.931052	2.58407	1.9962	2.51872
0.00227195	0.00202823	0.0022087	0.00497516	0.00514531	0.00456969		1.01313	0.904448	0.984926	2.21857	2.29445	2.03776
0.00236788	0.0022113	0.00213422	0.00483187	0.00620969	0.00264006		1.05591	0.986085	0.951714	2.15468	2.76908	1.17728
0.00205967	0.00216457	0.00208624	0.00633145	0.00485706	0.0035025		0.91847	0.965244	0.930317	2.82338	2.16591	1.56187
0.0024001	0.00217016	0.00208298	0.00297909	0.00922422	0.00557374		1.07028	0.967741	0.928862	1.32846	4.11336	2.4855
0.00239014	0.00233217	0.00221598	0.00610742	0.00582529	0.00518873		1.06584	1.03998	0.98817	2.72348	2.59767	2.31381
0.00206341	0.00212786	0.00213661	0.00349019	0.00634844	0.00513635		0.920135	0.948875	0.952776	1.55638	2.83096	2.29045
0.00230983	0.00222376	0.00216704	0.00338362	0.00420685	0.00484393		1.03002	0.991639	0.966346	1.50886	1.87596	2.16005
0.00263485	0.00218508	0.00240331	0.00579475	0.00285087	0.00604878		1.17496	0.97439	1.07171	2.58405	1.27129	2.69733
0.00235339	0.00216725	0.00220933	0.00499814	0.00546065	0.00693449		1.04945	0.966443	0.985207	2.22882	2.43506	3.09229
0.00216728	0.0021724	0.00207765	0.00509374	0.00667164	0.00588331		0.966455	0.96874	0.926484	2.27145	2.97508	2.62354
0.00238708	0.00206468	0.00216214	0.0026668	0.00525103	0.00480733		1.06447	0.920703	0.964165	1.18921	2.34159	2.14373
0.00216399	0.0020904	0.00210351	0.00417841	0.00434404	0.00339807		0.964989	0.932173	0.938019	1.86328	1.93714	1.5153
0.00243885	0.00220164	0.00216171	0.00309189	0.00577176	0.00542227		1.08756	0.981779	0.963972	1.37877	2.5738	2.41795
0.00212952	0.00220475	0.00211444	0.00632083	0.00267987	0.00431318		0.949616	0.983165	0.942893	2.81865	1.19503	1.92337
0.00237746	0.00224058	0.00217366	0.00389206	0.00572698	0.00514264		1.06018	0.999139	0.969298	1.73559	2.55383	2.29325
0.00225081	0.00225168	0.00219371	0.00409981	0.00684945	0.0053588		1.00371	1.00409	0.97824	1.82823	3.05437	2.38965
0.00230676	0.00216593	0.00196229	0.00521389	0.00461287	0.00431307		1.02865	0.965855	0.875045	2.32503	2.05702	1.92333
0.00239309	0.00218223	0.00212479	0.00637421	0.00270411	0.00709587		1.06715	0.97312	0.947506	2.84245	1.20585	3.16426
0.0021605	0.00219847	0.00220706	0.00386162	0.00420718	0.006916		0.96343	0.980364	0.984196	1.72201	1.87611	3.08405
0.00215359	0.00248966	0.00221068	0.00500757	0.00586181	0.00672458		0.960348	1.11021	0.985809	2.23303	2.61396	2.99869
0.00212921	0.00217211	0.00220338	0.00333666	0.00588683	0.0063799		0.949477	0.968607	0.982552	1.48792	2.62511	2.84499
0.0022589	0.00236121	0.0024449	0.00413487	0.00799631	0.00613281		1.00731	1.05293	1.09025	1.84386	3.56579	2.7348
0.00239269	0.00220077	0.00220926	0.00328846	0.0038378	0.00544715		1.06697	0.981388	0.985177	1.46642	1.71139	2.42905
0.00239399	0.00217765	0.00201802	0.00546657	0.00522515	0.00383343		1.06755	0.971081	0.899896	2.43771	2.33005	1.70944
0.00227251	0.00219203	0.00216462	0.00581109	0.0076375	0.0079907		1.01338	0.977491	0.965271	2.59134	3.40579	3.56329
0.00238457	0.00224092	0.00223996	0.00602572	0.00716692	0.00506395		1.06335	0.999293	0.998867	2.68705	3.19594	2.25816
0.00221009	0.00217867	0.0022588	0.00461052	0.00497316	0.00456065		0.985546	0.971532	1.00727	2.05597	2.21768	2.03373
0.00223134	0.00207249	0.00237032	0.00419079	0.00936156	0.00531519		0.995022	0.924186	1.057	1.8688	4.1746	2.3702
0.00239512	0.00210964	0.0022145	0.00591465	0.00547858	0.00551417		1.06806	0.940752	0.987512	2.63752	2.44306	2.45893
0.00227175	0.00199283	0.00204028	0.0043202	0.00506667	0.00352316		1.01304	0.888664	0.909821	1.92651	2.25938	1.57108
0.00220755	0.00198491	0.00200687	0.00257345	0.00605667	0.00391305		0.984413	0.885133	0.894922	1.14758	2.70085	1.74495
0.00243254	0.00199257	0.00199397	0.003115	0.00603206	0.00582635		1.08474	0.888547	0.889171	1.38907	2.68987	2.59815
0.00224492	0.00226502	0.00214992	0.00525018	0.00746565	0.0100709		1.00108	1.01004	0.958713	2.34121	3.32916	4.4909
0.00218434	0.00214064	0.00207499	0.00270449	0.00704192	0.00674702		0.974061	0.954574	0.925299	1.20601	3.1402	3.0087
0.00236456	0.00224047	0.00216564	0.00555102	0.00629066	0.00574658		1.05443	0.999092	0.965725	2.47537	2.80519	2.56257
0.00216141	0.00214396	0.00209511	0.00516104	0.00706433	0.0060765		0.963836	0.956054	0.934271	2.30146	3.1502	2.70969
0.00213739	0.00223036	0.00243142	0.00391658	0.00502947	0.00436125		0.953125	0.994584	1.08424	1.74652	2.24279	1.94481
0.00217346	0.00216755	0.0021593	0.00339746	0.00522066	0.00573832		0.969209	0.966575	0.962898	1.51503	2.32805	2.55889
0.00205298	0.00210895	0.00211752	0.00267418	0.00428913	0.00616539		0.915483	0.940442	0.944266	1.1925	1.91265	2.74933
0.00225851	0.00197202	0.00220865	0.0043645	0.00451099	0.00273725		1.00713	0.879382	0.984904	1.94626	2.01158	1.22062
0.00218362	0.00209863	0.00222352	0.00488319	0.00629539	0.00489431		0.973739	0.935842	0.991536	2.17756	2.8073	2.18252
0.00235786	0.00218127	0.00221394	0.00552428	0.00440598	0.00404228		1.05144	0.972693	0.98726	2.46344	1.96476	1.80258
0.0023355	0.00216154	0.00213616	0.004089	0.00884395	0.00713422		1.04147	0.963894	0.952576	1.8234	3.94378	3.18136
0.00221004	0.00215924	0.0023073	0.00297632	0.00519121	0.00532976		0.985521	0.96287	1.02889	1.32723	2.31492	2.3767
0.00226635	0.00219503	0.00206958	0.00259403	0.0080965	0.0105045		1.01063	0.97883	0.922887	1.15675	3.61047	4.68426
0.00226013	0.00255189	0.00221598	0.00437197	0.0062262	0.00513975		1.00786	1.13796	0.988172	1.94959	2.77645	2.29197
0.00244737	0.00217218	0.0022825	0.00492407	0.0098613	0.00564659		1.09135	0.968638	1.01784	2.19579	4.39745	2.51798
0.00227718	0.00210789	0.00230123	0.00255257	0.00861071	0.00723769		1.01546	0.939972	1.02619	1.13827	3.83977	3.2275
0.00240657	0.00188858	0.00210461	0.0028392	0.00347181	0.00542653		1.07316	0.842175	0.938507	1.26608	1.54818	2.41985
0.00229425	0.00214332	0.00217284	0.00624221	0.0102693	0.00462562		1.02307	0.955771	0.968936	2.78359	4.57941	2.0627
0.00223673	0.00208346	0.00207755	0.00424594	0.00711923	0.00594026		0.997427	0.929078	0.926443	1.89339	3.17468	2.64894
0.00220243	0.00192007	0.00239796	0.00521506	0.00824779	0.00944434		0.982128	0.856218	1.06932	2.32555	3.67793	4.21151
0.00254778	0.00206292	0.00214969	0.00258664	0.00908571	0.00594152		1.13613	0.919916	0.958611	1.15346	4.05159	2.6495
0.00237938	0.00207994	0.00251901	0.0045717	0.00590151	0.00664931		1.06103	0.927505	1.1233	2.03866	2.63166	2.96512
0.00227366	0.00222159	0.00226913	0.00332866	0.00290291	0.00627903		1.01389	0.990673	1.01187	1.48435	1.29449	2.80001
0.00224563	0.00218975	0.00211535	0.00421527	0.00557493	0.00493139		1.00139	0.976475	0.943298	1.87971	2.48603	2.19905
0.00221591	0.00217372	0.00245814	0.00396397	0.00577877	0.0065321		0.988142	0.969324	1.09616	1.76765	2.57693	2.91286
0.00214214	0.00209386	0.00209637	0.00355669	0.0063624	0.00755073		0.955242	0.933717	0.934832	1.58603	2.83718	3.3671
0.00217836	0.00203578	0.00227004	0.00434275	0.00605496	0.0058187		0.971395	0.907817	1.01228	1.93656	2.70009	2.59473
0.00237848	0.00223932	0.00222283	0.00366615	0.00359391	0.00747316		1.06063	0.99858	0.991226	1.63485	1.60263	3.3325
0.00229429	0.00213565	0.00206426	0.00601078	0.00700844	0.006305		1.02309	0.952348	0.920517	2.68038	3.12527	2.81159
0.00224776	0.00213703	0.00233197	0.00434382	0.00543376	0.00649032		1.00234	0.952965	1.03989	1.93704	2.42308	2.89423
0.00232265	0.00228362	0.00217962	0.00388503	0.00278607	0.0062273		1.03574	1.01833	0.971959	1.73245	1.24239	2.77694
0.00223151	0.00222598	0.0021546	0.00326059	0.00726507	0.00629552		0.995095	0.992632	0.960799	1.45399	3.23971	2.80736
0.00216789	0.00213804	0.00224656	0.00302706	0.00724585	0.00263717		0.966727	0.953415	1.00181	1.34986	3.23114	1.17599
0.00221538	0.00223943	0.00213306	0.00490358	0.00685062	0.00330585		0.987903	0.998628	0.951195	2.18665	3.0549	1.47418
0.00241408	0.0024953	0.00218722	0.00372739	0.00795314	0.00336769		1.07651	1.11273	0.975346	1.66216	3.54654	1.50175
0.00216572	0.00205198	0.00247326	0.00516205	0.00615771	0.00556327		0.965759	0.915041	1.1029	2.30191	2.74591	2.48083
0.00224652	0.00215001	0.00235096	0.00442521	0.00589123	0.00714777		1.00179	0.958754	1.04836	1.97333	2.62707	3.1874
0.00251918	0.00225278	0.00239736	0.00412693	0.00759558	0.00467233		1.12338	1.00458	1.06905	1.84032	3.38709	2.08353
0.00224182	0.00208781	0.00218479	0.0050823	0.00680993	0.00562958		0.999694	0.931016	0.974265	2.26635	3.03675	2.5104
0.0022415	0.00219444	0.00216016	0.00484795	0.00666263	0.00282316		0.999551	0.978567	0.963279	2.16184	2.97107	1.25893
0.00243951	0.0023718	0.00220763	0.00322231	0.00824008	0.0104237		1.08785	1.05766	0.984448	1.43693	3.6745	4.64826
0.00236698	0.00228479	0.00207725	0.00699112	0.00377787	0.00270747		1.05551	1.01886	0.926309	3.11755	1.68467	1.20734
0.00219222	0.00213196	0.00220737	0.00415735	0.00854734	0.00549115		0.977574	0.950704	0.984332	1.85389	3.81151	2.44867
0.00218222	0.00229131	0.00229963	0.0059694	0.00509301	0.00437985		0.973115	1.02176	1.02547	2.66193	2.27112	1.95311
0.00247062	0.00221115	0.00220668	0.00484788	0.00855368	0.00313622		1.10172	0.986016	0.984026	2.16182	3.81434	1.39853
0.00218454	0.00226368	0.00214402	0.00583772	0.00526529	0.00593242		0.974151	1.00944	0.956085	2.60321	2.34795	2.64544
0.00215433	0.00232151	0.00219398	0.00409545	0.00642567	0.00527896		0.96068	1.03523	0.978361	1.82628	2.8654	2.35405
0.00229627	0.00223977	0.0019954	0.0060353	0.00647929	0.00501691		1.02398	0.998779	0.889811	2.69132	2.88931	2.23719
0.0022374	0.00230285	0.00205454	0.00266822	0.00546035	0.00778044		0.997721	1.02691	0.916179	1.18984	2.43493	3.46953
0.00226275	0.00243845	0.00210938	0.00420353	0.00565482	0.00259327		1.00903	1.08738	0.940638	1.87448	2.52165	1.15642
0.00226325	0.00205069	0.00212979	0.00397455	0.00723272	0.00524203		1.00925	0.914463	0.949735	1.77237	3.22528	2.33758
0.00231509	0.00214824	0.0020743	0.00295671	0.00526951	0.00826136		1.03237	0.957963	0.924993	1.31849	2.34983	3.68399
0.00218359	0.00219973	0.00223033	0.0039461	0.00527921	0.00425065		0.973726	0.980924	0.994571	1.75968	2.35416	1.89549
0.00224262	0.00222551	0.00216416	0.00543662	0.00453213	0.0063011		1.00005	0.99242	0.965064	2.42435	2.02101	2.80985
0.00233197	0.00228811	0.00217156	0.00363932	0.00593352	0.00258878		1.0399	1.02033	0.968365	1.62288	2.64594	1.15441
0.00243155	0.00241518	0.00215281	0.00467324	0.00652699	0.00587927		1.0843	1.077	0.960003	2.08394	2.91058	2.62174
0.00198909	0.00237319	0.00229391	0.00482913	0.00503048	0.00639524		0.886993	1.05828	1.02292	2.15346	2.24324	2.85183
0.00222656	0.00201281	0.00212875	0.00388175	0.00668846	0.00475511		0.992889	0.897574	0.949272	1.73099	2.98258	2.12044
0.00226542	0.00217681	0.00197925	0.00274984	0.00457128	0.00614077		1.01022	0.970705	0.882607	1.22623	2.03847	2.73835
0.00227586	0.00217755	0.00220307	0.00356477	0.00430964	0.00945469		1.01487	0.971036	0.982414	1.58964	1.92179	4.21613
0.00235498	0.00216161	0.00196901	0.002723	0.00627188	0.0060945		1.05015	0.963926	0.878039	1.21427	2.79682	2.71772
0.00233287	0.00222071	0.00195554	0.00741449	0.00503686	0.00526304		1.0403	0.990282	0.872035	3.30634	2.24608	2.34694
0.00197113	0.00210446	0.00222545	0.00500472	0.00269939	0.00881809		0.878985	0.938444	0.992393	2.23175	1.20374	3.93225
0.00219775	0.00215773	0.00223965	0.00443068	0.0037157	0.00592588		0.98004	0.962196	0.998725	1.97577	1.65694	2.64253
0.00276697	0.00230637	0.00221821	0.00364069	0.00804265	0.00778916		1.23387	1.02848	0.989166	1.62349	3.58646	3.47342
0.0022654	0.00207047	0.0021693	0.0069178	0.00568128	0.00728468		1.01021	0.923284	0.967356	3.08486	2.53345	3.24846
0.0022494	0.0021586	0.00211256	0.00455288	0.00710542	0.00504842		1.00307	0.962585	0.942053	2.03026	3.16852	2.25124
0.00211358	0.00209791	0.00208982	0.00551945	0.00585273	0.00658892		0.942509	0.93552	0.931914	2.46129	2.60991	2.93819
0.00234174	0.00215482	0.00217332	0.00311861	0.00442572	0.00580998		1.04425	0.960897	0.969147	1.39068	1.97356	2.59084
0.00223193	0.00219131	0.00223998	0.00457985	0.00570102	0.00272455		0.995282	0.977172	0.998873	2.04229	2.54226	1.21496
0.00235136	0.00251904	0.00239261	0.00402309	0.00508346	0.00628763		1.04854	1.12332	1.06694	1.79402	2.26687	2.80384
0.00225355	0.00216349	0.00214854	0.00341103	0.00660295	0.00478903		1.00492	0.964763	0.958097	1.52108	2.94445	2.13557
0.00220336	0.00220202	0.00230034	0.00441914	0.00905096	0.00607655		0.982542	0.981947	1.02579	1.97063	4.0361	2.70971
0.00216166	0.00216607	0.00210641	0.00499931	0.0050036	0.0026531		0.96395	0.965914	0.939312	2.22934	2.23125	1.1831
0.00231135	0.00224325	0.00222839	0.00565976	0.00624459	0.00413297		1.0307	1.00033	0.993707	2.52386	2.78465	1.84302
0.00222046	0.00241207	0.00213902	0.00626873	0.00699223	0.00452446		0.990169	1.07561	0.953851	2.79541	3.11804	2.01759
0.0022585	0.00217177	0.00214172	0.00335877	0.00522808	0.00269563		1.00713	0.968458	0.955058	1.49778	2.33136	1.20206
0.00236233	0.00240591	0.00206748	0.00803628	0.00646925	0.00553724		1.05343	1.07287	0.921951	3.58362	2.88483	2.46922
0.00218379	0.00227505	0.00210804	0.00356566	0.00567351	0.00269568		0.973816	1.01451	0.940037	1.59004	2.52999	1.20209
0.00235232	0.00213902	0.0020911	0.00436243	0.00501783	0.00543948		1.04897	0.953853	0.932486	1.94534	2.2376	2.42563
0.00218393	0.0021935	0.00206645	0.00369327	0.00439068	0.00521101		0.973881	0.978147	0.92149	1.64694	1.95793	2.32375
0.00226547	0.00219755	0.00217628	0.00440477	0.00477346	0.00456594		1.01024	0.979953	0.970469	1.96422	2.12863	2.03609
0.00239187	0.00229277	0.00214769	0.0031516	0.0082132	0.00399559		1.06661	1.02241	0.957717	1.40539	3.66251	1.78175
0.00225941	0.00200911	0.00213339	0.00585679	0.00614856	0.0026663		1.00754	0.895921	0.95134	2.61172	2.74182	1.18898
0.00225174	0.00221517	0.00224387	0.00501216	0.00649838	0.00802104		1.00412	0.987812	1.00061	2.23507	2.89782	3.57682
0.00241522	0.00227946	0.00230026	0.00397943	0.00663416	0.00712294		1.07702	1.01648	1.02576	1.77455	2.95837	3.17633
0.00241665	0.00211521	0.0021587	0.00585377	0.00458155	0.00661935		1.07766	0.943236	0.962629	2.61037	2.04305	2.95177
0.0021484	0.00226094	0.00214889	0.0024361	0.00626029	0.00777674		0.958038	1.00822	0.958255	1.08633	2.79165	3.46788
0.00227774	0.00218142	0.0021375	0.00367259	0.00884711	0.00639508		1.01571	0.97276	0.953177	1.63772	3.94519	2.85176
0.00238399	0.00218931	0.00218928	0.00486649	0.00781455	0.00355682		1.06309	0.97628	0.976267	2.17011	3.48474	1.58609
0.00234154	0.00238887	0.00215901	0.00354521	0.00505028	0.00645468		1.04416	1.06527	0.962769	1.58092	2.25207	2.87833
0.00241603	0.00217629	0.00211006	0.00317771	0.00489261	0.00269622		1.07738	0.970474	0.940939	1.41704	2.18176	1.20233
0.00218388	0.00255342	0.00225168	0.00410136	0.00416873	0.00651104		0.973856	1.13864	1.00409	1.82892	1.85896	2.90347
0.00216991	0.00226847	0.00213066	0.00256394	0.00268044	0.00523719		0.967629	1.01158	0.950125	1.14334	1.19529	2.33542
0.00257408	0.00232047	0.00209945	0.00558968	0.00706138	0.00494119		1.14786	1.03477	0.936207	2.49261	3.14888	2.20342
0.00229164	0.00319701	0.00212093	0.00261564	0.00429519	0.00632717		1.02191	1.42564	0.945784	1.16639	1.91535	2.82147
0.0023393	0.00220365	0.00222545	0.00476643	0.0066352	0.00629255		1.04317	0.982673	0.992394	2.12549	2.95883	2.80604
0.00230247	0.00223935	0.00219166	0.00474968	0.00490276	0.00298428		1.02674	0.998595	0.977326	2.11802	2.18628	1.33078
0.00215139	0.00227586	0.00221686	0.0051925	0.00475466	0.00725533		0.959368	1.01487	0.988566	2.31549	2.12024	3.23537
0.00214882	0.00216298	0.0022385	0.00264808	0.00527704	0.00845878		0.958222	0.964539	0.998214	1.18086	2.35319	3.77202
0.00222279	0.00234398	0.00223841	0.00473104	0.00782	0.00638798		0.99121	1.04525	0.998174	2.10971	3.48717	2.84859
0.00224716	0.00214387	0.00227603	0.00349346	0.00632576	0.00640767		1.00208	0.956014	1.01495	1.55784	2.82085	2.85737
0.00213111	0.0020398	0.00210627	0.00446928	0.00567773	0.00374705		0.950327	0.909609	0.939249	1.99298	2.53187	1.67092
0.00221456	0.0022996	0.00213336	0.00265625	0.00656493	0.00616364		0.987537	1.02546	0.95133	1.1845	2.9275	2.74855
0.00223776	0.00198884	0.00209614	0.00515116	0.00273469	0.00695346		0.997883	0.886882	0.934729	2.29705	1.21948	3.10075
0.00212184	0.0020037	0.00226542	0.00408754	0.00542811	0.00591801		0.946191	0.893509	1.01022	1.82275	2.42055	2.63902
0.00219763	0.00217415	0.00216472	0.00443468	0.00773841	0.00780597		0.979987	0.96952	0.965312	1.97755	3.45079	3.48091
0.00206407	0.00211212	0.00224957	0.00552602	0.0070295	0.0056885		0.92043	0.941856	1.00315	2.46422	3.13467	2.53667
0.00238433	0.00199806	0.00281315	0.0038839	0.0103984	0.00623953		1.06324	0.890996	1.25447	1.73195	4.63697	2.78239
0.00224108	0.00218129	0.00232317	0.00619187	0.00466842	0.00467142		0.999365	0.972702	1.03597	2.76114	2.08179	2.08313
0.00213232	0.00214666	0.00231722	0.00298243	0.00556782	0.00406469		0.950867	0.95726	1.03332	1.32995	2.48286	1.81257
0.00242383	0.00219093	0.00213744	0.005412	0.00440724	0.00551936		1.08086	0.977002	0.953146	2.41337	1.96532	2.46124
0.00226586	0.00215213	0.00208245	0.00275796	0.00658362	0.00313501		1.01041	0.9597	0.928628	1.22986	2.93583	1.39799
0.00211561	0.00227691	0.00219876	0.00654489	0.00909672	0.00689378		0.943412	1.01534	0.980495	2.91856	4.0565	3.07414
0.00224111	0.00231476	0.00223763	0.00417216	0.00483527	0.00384775		0.999378	1.03222	0.997827	1.86049	2.15619	1.71583
0.0019796	0.00218203	0.00208611	0.00579448	0.00402775	0.00283677		0.882761	0.973033	0.93026	2.58393	1.7961	1.265
0.00215597	0.00198855	0.0023145	0.00460139	0.00538369	0.00465813		0.961411	0.886754	1.03211	2.0519	2.40075	2.0772
0.00234238	0.00232474	0.00222406	0.00379955	0.0036698	0.00605459		1.04454	1.03667	0.991773	1.69433	1.63647	2.69992
0.00227806	0.00215587	0.00236171	0.00819547	0.00686373	0.00816139		1.01585	0.961368	1.05316	3.6546	3.06074	3.63941
0.00250462	0.00224317	0.00225274	0.0045939	0.00557546	0.00766362		1.11688	1.00029	1.00456	2.04855	2.48626	3.41744
0.00224516	0.00203896	0.00225714	0.00388697	0.0070883	0.00338899		1.00119	0.909235	1.00653	1.73331	3.16088	1.51125
0.00230831	0.00221085	0.00193032	0.00347967	0.00722777	0.00533237		1.02934	0.985884	0.860786	1.55169	3.22308	2.37786
0.00222459	0.00221142	0.00224508	0.00443224	0.00530432	0.00648529		0.992012	0.986138	1.00115	1.97647	2.36536	2.89199
0.00227013	0.00218375	0.00227234	0.00618135	0.004623	0.00503079		1.01232	0.973799	1.01331	2.75645	2.06153	2.24338
0.00224987	0.00232991	0.00228219	0.00519254	0.0045015	0.00479909		1.00328	1.03897	1.0177	2.31551	2.00735	2.14006
0.00230566	0.00224858	0.00217319	0.00404722	0.0070925	0.00741082		1.02816	1.00271	0.969089	1.80477	3.16276	3.3047
0.00219874	0.00229364	0.00212202	0.00343995	0.00726941	0.00542639		0.980484	1.0228	0.94627	1.53398	3.24165	2.41979
0.00229452	0.00213327	0.00207236	0.00395373	0.00831319	0.00376337		1.02319	0.951289	0.924126	1.76309	3.7071	1.6782
0.00224665	0.00240846	0.00215725	0.00265978	0.00658953	0.00516193		1.00185	1.074	0.96198	1.18608	2.93847	2.30186
0.00229215	0.00219816	0.00211394	0.00659543	0.004609	0.0044068		1.02214	0.980224	0.942671	2.9411	2.05529	1.96512
0.0021834	0.00204847	0.00231591	0.00270687	0.00716025	0.00282016		0.973641	0.913475	1.03273	1.20707	3.19297	1.2576
0.0020199	0.00211787	0.00230888	0.00269959	0.00524695	0.00597831		0.900735	0.944421	1.0296	1.20383	2.33977	2.66591
0.002355	0.00224212	0.00204646	0.00432878	0.00421607	0.00271646		1.05016	0.999829	0.912577	1.93033	1.88007	1.21135
0.00226377	0.00223792	0.00229238	0.00377863	0.00480178	0.00689266		1.00948	0.997956	1.02224	1.685	2.14126	3.07364
0.00228175	0.00236983	0.00227286	0.00551484	0.00470254	0.00462171		1.0175	1.05678	1.01353	2.45923	2.097	2.06096
0.00213418	0.00212564	0.00255774	0.00281956	0.00531618	0.00745984		0.951695	0.947884	1.14057	1.25733	2.37064	3.32657
0.00228073	0.00226039	0.00217151	0.00342605	0.00684043	0.00547309		1.01705	1.00798	0.968343	1.52778	3.05035	2.44061
0.00226871	0.00206292	0.00212964	0.00365525	0.00449743	0.00871029		1.01168	0.919916	0.949671	1.62999	2.00554	3.88418
0.00227399	0.00211713	0.00227202	0.00490912	0.00350073	0.00626831		1.01404	0.944093	1.01316	2.18913	1.56108	2.79523
0.00216971	0.00209111	0.00214004	0.00378885	0.0108571	0.00540369		0.967539	0.93249	0.954307	1.68956	4.8415	2.40966
0.00233794	0.00215935	0.00248554	0.00683787	0.00502804	0.0066658		1.04255	0.96292	1.10838	3.04921	2.24215	2.97248
0.00220043	0.00218966	0.00232239	0.00600781	0.00360022	0.00475832		0.981237	0.976434	1.03562	2.67906	1.60544	2.12188
0.00223643	0.00213315	0.00213019	0.0060585	0.00829813	0.00655338		0.997293	0.951236	0.949915	2.70167	3.70038	2.92235
0.00221682	0.00226444	0.00227182	0.00490937	0.00293865	0.00551649		0.988544	1.00978	1.01307	2.18924	1.31043	2.45996
0.00233259	0.00215481	0.00194385	0.00901227	0.00729639	0.00587176		1.04017	0.960893	0.866821	4.01884	3.25368	2.6184
0.0021157	0.00213203	0.00202473	0.006127	0.00627311	0.00470446		0.943455	0.950736	0.902887	2.73221	2.79737	2.09786
0.00206135	0.00212388	0.0022588	0.00718213	0.00330636	0.00723103		0.919218	0.947102	1.00727	3.20273	1.4744	3.22453
0.00218516	0.00209528	0.00226343	0.00349588	0.00681684	0.00690635		0.974427	0.934346	1.00933	1.55892	3.03983	3.07975
0.00238239	0.00210311	0.00230049	0.00540093	0.00414045	0.00529149		1.06238	0.937841	1.02586	2.40844	1.84635	2.35963
0.00225122	0.00229781	0.0022211	0.00457922	0.00614754	0.00659363		1.00389	1.02466	0.990457	2.04201	2.74137	2.9403
0.0021366	0.002279	0.00270977	0.00352639	0.00264733	0.00633656		0.952775	1.01627	1.20837	1.57252	1.18053	2.82566
0.00217506	0.00205218	0.0023938	0.00815246	0.0027515	0.00600177		0.969926	0.915126	1.06747	3.63543	1.22698	2.67637
0.00222761	0.00200874	0.00216435	0.00459946	0.0044128	0.00600306		0.993356	0.895759	0.965147	2.05104	1.9678	2.67694
0.00225685	0.00203144	0.00216662	0.00594992	0.00303344	0.00431952		1.0064	0.905879	0.96616	2.65325	1.3527	1.9262
0.00207633	0.00209831	0.00212356	0.00626887	0.00355482	0.00396843		0.925898	0.935701	0.94696	2.79548	1.5852	1.76964
0.00206026	0.00203783	0.00249427	0.00553666	0.00523807	0.00534277		0.918731	0.908731	1.11227	2.46896	2.33581	2.3825
0.00216313	0.00203383	0.00236198	0.00547494	0.00638355	0.00584409		0.964602	0.906947	1.05328	2.44144	2.84662	2.60606
0.00215618	0.00204232	0.00214088	0.00510353	0.00413172	0.00762175		0.961503	0.910731	0.954682	2.27582	1.84246	3.39876
0.00226077	0.00219224	0.0025	0.00552334	0.00494904	0.00547388		1.00814	0.977584	1.11482	2.46302	2.20692	2.44097
0.00230305	0.00214452	0.00221917	0.00447696	0.00449254	0.00686574		1.027	0.956303	0.989592	1.99641	2.00336	3.06164
0.00216917	0.00223368	0.00225349	0.00273815	0.00415423	0.00580276		0.967297	0.996064	1.0049	1.22102	1.8525	2.58762
0.00216885	0.00209174	0.0020988	0.00289403	0.00388369	0.00574841		0.967154	0.932768	0.935919	1.29053	1.73185	2.56339
0.00242085	0.0022469	0.00204067	0.00634872	0.00566099	0.00251077		1.07953	1.00196	0.909995	2.83108	2.5244	1.11963
0.00218093	0.00216926	0.00218705	0.00627249	0.00561146	0.00619167		0.97254	0.967336	0.975271	2.79709	2.50232	2.76105
0.00217545	0.00218339	0.00207538	0.00436804	0.00441517	0.00483658		0.970099	0.973638	0.925473	1.94784	1.96886	2.15678
0.00223945	0.00205021	0.00204836	0.00426582	0.00425071	0.00235285		0.998639	0.914249	0.913427	1.90226	1.89552	1.0492
0.00236897	0.00191857	0.00251517	0.00369686	0.00670337	0.00661193		1.05639	0.855547	1.12159	1.64854	2.98923	2.94846
0.00211975	0.00208849	0.00208186	0.00296926	0.00406196	0.00674976		0.945258	0.931318	0.928364	1.32408	1.81135	3.00992
0.00210544	0.00222511	0.00214218	0.00317335	0.00277999	0.0041419		0.938879	0.992245	0.955261	1.41509	1.23968	1.847
0.00218526	0.00225542	0.00223145	0.0068911	0.00389371	0.00466167		0.974475	1.00576	0.995072	3.07295	1.73632	2.07878
0.00221796	0.0022241	0.00218037	0.00687435	0.00280586	0.00609467		0.989052	0.991791	0.972292	3.06548	1.25122	2.7178
0.00223172	0.00220069	0.0022979	0.00363653	0.00304989	0.00634741		0.995189	0.981351	1.0247	1.62164	1.36004	2.8305
0.00212631	0.00208357	0.00201925		0.0026976	0.00252064		0.948186	0.929125	0.900446		1.20294	1.12403
0.0022146	0.00211653	0.0022907		0.0045685	0.00537242		0.987557	0.943824	1.02149		2.03723	2.39572
0.00224614	0.00222514	0.00213158		0.00284807	0.00413818		1.00162	0.992255	0.950535		1.27004	1.84534
0.0022678	0.00217235	0.00217951		0.00601775	0.00694958		1.01128	0.968716	0.97191		2.68349	3.09903
0.00216549	0.00209308	0.00216379		0.00484644	0.00595696		0.965656	0.933369	0.964897		2.16117	2.65639
0.00218144	0.0021189	0.00219367		0.0068765	0.00443593		0.972767	0.944882	0.978225		3.06643	1.97811
0.00242248	0.00254389	0.00227519		0.00702689	0.00399471		1.08026	1.1344	1.01458		3.1335	1.78136
0.00215308	0.00207385	0.00216322		0.00475304	0.00832907		0.960122	0.924791	0.964643		2.11952	3.71418
0.0021415	0.00221205	0.00225845		0.00690543	0.00527555		0.954957	0.986419	1.00711		3.07934	2.35253
0.00220631	0.00218064	0.00217353		0.00284748	0.00397265		0.983861	0.972413	0.969242		1.26977	1.77153
0.00215394	0.00218104	0.00215407		0.0027821	0.00359151		0.960508	0.972593	0.960563		1.24062	1.60156
0.00228357	0.00216526	0.00213623		0.00853004	0.00527169		1.01831	0.965554	0.952608		3.8038	2.3508
0.00209055	0.00216341	0.00226141		0.00712795	0.00769398		0.932239	0.964731	1.00843		3.17856	3.43097
0.00215274	0.00215509	0.0022614		0.00417962	0.00492614		0.959972	0.96102	1.00843		1.86382	2.19671
0.00209936	0.00198491	0.00215556		0.00488573	0.00659296		0.936168	0.885129	0.961228		2.17869	2.94
0.00225924	0.00243696	0.00205375		0.00303612	0.00640253		1.00746	1.08672	0.91583		1.35389	2.85508
0.00211121	0.00207526	0.00231369		0.00732906	0.00514982		0.941451	0.925422	1.03174		3.26824	2.29646
0.00228003	0.00222504	0.00265444		0.00543894	0.00775753		1.01673	0.992212	1.18369		2.42538	3.45932
0.0021843	0.0019784	0.00254763		0.00455866	0.00679814		0.974046	0.882226	1.13607		2.03284	3.03149
0.00234066	0.00217058	0.00237144		0.00667822	0.00436495		1.04377	0.967925	1.0575		2.97802	1.94646
0.00213661	0.00225365	0.00218369		0.00589912	0.00588605		0.95278	1.00497	0.973773		2.63059	2.62477
0.00211932	0.00236143	0.00197542		0.00731078	0.0095354		0.945067	1.05303	0.880898		3.26009	4.25212
0.00218471	0.00213033	0.00214846		0.0055119	0.00553372		0.974225	0.949976	0.95806		2.45792	2.46765
0.00246422	0.00202924	0.00222978		0.0056555	0.00613737		1.09887	0.904901	0.994326		2.52196	2.73684
0.0021433	0.00198013	0.00212217		0.00712772	0.00613532		0.955763	0.882997	0.946337		3.17846	2.73592
0.00217724	0.00214393	0.00203168		0.00555444	0.00963658		0.970898	0.956041	0.905989		2.47689	4.29724
0.00223033	0.00215122	0.00208133		0.00801731	0.00554157		0.99457	0.959295	0.928126		3.57516	2.47115
0.00210092	0.00215438	0.00216203		0.00448631	0.00470825		0.936863	0.960704	0.964115		2.00058	2.09955
0.0022782	0.00196595	0.00226782		0.0064672	0.00627207		1.01592	0.876676	1.01129		2.88392	2.79691
0.00219633	0.00216931	0.00203586		0.00361206	0.00484836		0.979409	0.967359	0.90785		1.61072	2.16203
0.00219647	0.0023375	0.00216059		0.00568331	0.00410258		0.979471	1.04236	0.963473		2.53436	1.82946
0.00226256	0.00219922	0.00213774		0.00610721	0.00648932		1.00894	0.980696	0.953284		2.72339	2.89378
0.00224578	0.00219509	0.0025663		0.00821947	0.0062042		1.00146	0.978857	1.14439		3.66531	2.76664
0.00201688	0.0022659	0.0021744		0.00481786	0.00680557		0.899389	1.01043	0.96963		2.14843	3.03481
0.00228489	0.0022207	0.00220852		0.00520459	0.00649176		1.0189	0.990274	0.984846		2.32088	2.89487
0.00220125	0.00229822	0.00196139		0.00528018	0.00630262		0.981603	1.02484	0.874641		2.35459	2.81053
0.00220479	0.00219623	0.00220827		0.00391764	0.00539484		0.983183	0.979363	0.984734		1.747	2.40572
0.00235483	0.00222095	0.00227521		0.00766735	0.00566119		1.05009	0.99039	1.01459		3.4191	2.52449
0.00241782	0.00204943	0.00219591		0.00557413	0.00488698		1.07818	0.913902	0.979222		2.48567	2.17925
0.00225585	0.00226928	0.00204199		0.00651436	0.00540043		1.00595	1.01194	0.910584		2.90495	2.40821
0.00224144	0.00220834	0.00245832		0.00451853	0.00542235		0.999524	0.984767	1.09624		2.01495	2.41799
0.0021693	0.00211322	0.00228166		0.00799004	0.00676907		0.967354	0.942348	1.01746		3.563	3.01853
0.00225768	0.00209676	0.00206951		0.00694785	0.0062885		1.00677	0.935006	0.922855		3.09825	2.80423
0.0022476	0.00209375	0.00209398		0.00710825	0.00561372		1.00227	0.933667	0.93377		3.16978	2.50333
0.00213547	0.00206904	0.00256875		0.00656419	0.00325462		0.952271	0.922646	1.14548		2.92717	1.45133
0.0024082	0.00229097	0.00283671		0.00257847	0.00583259		1.07389	1.02161	1.26497		1.14982	2.60093
0.00225655	0.00212511	0.0026398		0.00267664	0.00517515		1.00626	0.94765	1.17717		1.19359	2.30775
0.0023308	0.00216115	0.00193669		0.00559066	0.00270615		1.03937	0.963722	0.863627		2.49304	1.20675
0.00210532	0.00217929	0.00210812		0.00627007	0.007381		0.938825	0.971809	0.940073		2.79601	3.29141
0.00214367	0.002202	0.00190588		0.00406394	0.00269727		0.955928	0.981938	0.849888		1.81223	1.2028
0.00219363	0.00263796	0.00197286		0.00610649	0.00674704		0.978204	1.17634	0.879756		2.72306	3.00871
0.00223912	0.00216493	0.00214475		0.00258132	0.00278669		0.998492	0.965407	0.956406		1.15109	1.24267
0.00204753	0.0022337	0.00201976		0.00801365	0.00545671		0.913054	0.996075	0.90067		3.57352	2.43331
0.00240136	0.00228691	0.00213664		0.00555577	0.00528694		1.07084	1.0198	0.952793		2.47748	2.3576
0.0021012	0.00212954	0.00217679		0.00353715	0.00576053		0.936987	0.949623	0.970697		1.57732	2.56879
0.00198463	0.00242418	0.00217519		0.00489843	0.0083507		0.885007	1.08102	0.969982		2.18436	3.72383
0.00209185	0.00244186	0.00224346		0.0045614	0.00472194		0.932818	1.0889	1.00043		2.03407	2.10565
0.00212114	0.00210947	0.00233663		0.00316815	0.0062883		0.945881	0.940678	1.04197		1.41277	2.80414
0.00214991	0.00219946	0.00203573		0.00452555	0.00527339		0.958707	0.980803	0.907792		2.01808	2.35156
0.00211287	0.00215062	0.00205461		0.00495289	0.00710786		0.942191	0.959025	0.916213		2.20864	3.1696
0.0020081	0.00209655	0.00210509		0.0025538	0.00397953		0.895472	0.934915	0.938722		1.13882	1.77459
0.00208073	0.00215003	0.00201674		0.00486995	0.00793078		0.927858	0.958764	0.899322		2.17166	3.53657
0.00205038	0.00227724	0.00202487		0.00730095	0.0044914		0.914327	1.01549	0.902949		3.25571	2.00285
0.00224299	0.00195924	0.00254519		0.00674228	0.00503395		1.00022	0.873685	1.13498		3.00658	2.24479
0.00229274	0.00210579	0.00220983		0.00584504	0.00454205		1.0224	0.939035	0.985428		2.60648	2.02544
0.00218441	0.0023928	0.00209431		0.00303247	0.00397555		0.974095	1.06702	0.933917		1.35227	1.77282
0.0020622	0.00210764	0.00285421		0.00679977	0.00566141		0.919597	0.939858	1.27278		3.03222	2.52459
0.00233829	0.00211376	0.0020434		0.00571281	0.00618504		1.04271	0.942589	0.911213		2.54752	2.75809
0.00218125	0.00217439	0.00202413		0.00861567	0.0045954		0.972687	0.969627	0.90262		3.84198	2.04922
0.00228606	0.0021158	0.00208858		0.00628537	0.00455926		1.01943	0.943496	0.931359		2.80284	2.03311
0.00231201	0.00206934	0.00224446		0.00524501	0.00238234		1.03099	0.922781	1.00087		2.33891	1.06235
0.00208216	0.00222116	0.00253675		0.00544873	0.00488561		0.928497	0.990481	1.13121		2.42975	2.17864
0.00233184	0.00201238	0.0021369		0.00411093	0.00627162		1.03984	0.897382	0.952909		1.83319	2.7967
0.00220816	0.00202047	0.00213594		0.00354489	0.0044828		0.984682	0.900989	0.952479		1.58077	1.99901
0.00232835	0.0021693	0.00213372		0.00652784	0.00264447		1.03828	0.967354	0.951489		2.91096	1.17925
0.00209801	0.00205598	0.0022194		0.00504428	0.00481163		0.935564	0.916822	0.989696		2.2494	2.14565
0.00224954	0.00200546	0.00201543		0.00341131	0.00624389		1.00314	0.894294	0.898742		1.52121	2.78434
0.00229188	0.00232635	0.00223201		0.00478681	0.0069746		1.02202	1.03739	0.995322		2.13458	3.11018
0.00227787	0.00213223	0.00205805		0.00455626	0.00640623		1.01577	0.950827	0.917745		2.03177	2.85673
0.00239602	0.00225311	0.00204319		0.00313885	0.00562153		1.06846	1.00473	0.911118		1.39971	2.50681
0.00226045	0.00210059	0.0020103		0.005968	0.0042065		1.008	0.936716	0.896454		2.66131	1.8758
0.00226942	0.00218934	0.00236568		0.00551371	0.00594737		1.012	0.976291	1.05493		2.45873	2.65211
0.00232723	0.00224843	0.00212579		0.00460069	0.00256976		1.03778	1.00264	0.947953		2.05159	1.14593
0.00216004	0.00211642	0.00244691		0.00784603	0.00409479		0.963228	0.943775	1.09115		3.49878	1.82599
0.00227979	0.00227522	0.00216837		0.00637191	0.00654981		1.01663	1.01459	0.966942		2.84143	2.92076
0.0022303	0.0022782	0.00219581		0.00499582	0.00539246		0.994557	1.01592	0.979176		2.22778	2.40466
0.00258795	0.00230509	0.00212765		0.00257731	0.00501901		1.15404	1.02791	0.948784		1.1493	2.23812
0.00232168	0.00216937	0.00217476		0.00262386	0.00701647		1.03531	0.967387	0.969791		1.17006	3.12885
0.00214738	0.00237372	0.00224807		0.00700645	0.00437728		0.957579	1.05851	1.00248		3.12439	1.95196
0.0021502	0.00211411	0.00209667		0.00591306	0.00653662		0.95884	0.942746	0.934967		2.63681	2.91487
0.00221143	0.00208588	0.00220247		0.00545038	0.00529097		0.986142	0.930156	0.982148		2.43049	2.3594
0.00226991	0.00220053	0.00219681		0.00491424	0.0055659		1.01222	0.981283	0.979624		2.19141	2.482
0.0022819	0.00222821	0.00198145		0.00482312	0.00393835		1.01757	0.993625	0.883588		2.15077	1.75623
0.00216369	0.0021512	0.00196108		0.00539048	0.00643029		0.964855	0.959285	0.874505		2.40378	2.86746
0.0022989	0.00229196	0.00245186		0.00707461	0.00673687		1.02515	1.02205	1.09336		3.15478	3.00417
0.00214068	0.00231933	0.0021078		0.00647636	0.00497102		0.954591	1.03426	0.93993		2.888	2.21673
0.00226924	0.00221443	0.00212081		0.00386722	0.0062922		1.01192	0.987478	0.945734		1.72451	2.80588
0.00206376	0.00207854	0.00213353		0.00745373	0.0073486		0.920294	0.926883	0.951403		3.32384	3.27696
0.00214679	0.00234335	0.00201533		0.00553621	0.00644437		0.957319	1.04497	0.898698		2.46876	2.87374
0.00217006	0.00224746	0.00199698		0.0048397	0.00663188		0.967694	1.00221	0.890512		2.15817	2.95735
0.00216129	0.00198906	0.00242301		0.00733107	0.00982732		0.963782	0.886983	1.08049		3.26914	4.3823
0.00218094	0.00223611	0.00222984		0.00460131	0.00538622		0.972546	0.997146	0.99435		2.05186	2.40187
0.00218558	0.00212106	0.00233583		0.00384725	0.00325401		0.974616	0.945846	1.04162		1.71561	1.45106
0.00222403	0.00198141	0.00217076		0.00321903	0.00519525		0.99176	0.883571	0.968008		1.43546	2.31672
0.00216141	0.00219746	0.0020956		0.00536912	0.00501915		0.963836	0.979912	0.934491		2.39425	2.23819
0.00226597	0.0020506	0.002096		0.00502668	0.00572341		1.01046	0.914422	0.934668		2.24154	2.55224
0.00212183	0.00264139	0.00215273		0.00348233	0.0048298		0.946186	1.17787	0.959965		1.55288	2.15375
0.00201986	0.0022738	0.00231714		0.00477442	0.00562585		0.900717	1.01395	1.03328		2.12906	2.50874
0.00224317	0.00228633	0.00255598		0.00475921	0.00753651		1.0003	1.01954	1.13979		2.12227	3.36075
0.00222868	0.00215754	0.00207063		0.00482404	0.00767563		0.993836	0.962111	0.923355		2.15118	3.42279
0.00215314	0.00252901	0.00275382		0.00652973	0.00440888		0.960151	1.12776	1.22801		2.9118	1.96605
0.00220238	0.0021997	0.00239638		0.00584852	0.00577251		0.982105	0.98091	1.06862		2.60803	2.57414
0.00224962	0.00217679	0.00232042		0.00295585	0.00589608		1.00317	0.970694	1.03474		1.3181	2.62924
0.00218123	0.00221185	0.00217966		0.00583713	0.00464812		0.972676	0.986332	0.971977		2.60295	2.07274
0.00201264	0.00238985	0.00240818		0.00690503	0.00698022		0.897495	1.06571	1.07388		3.07916	3.11269
0.00221884	0.00200952	0.0022962		0.00255863	0.00621805		0.989446	0.896105	1.02394		1.14097	2.77281
0.00239728	0.00221855	0.0023573		0.00258856	0.00731048		1.06902	0.98932	1.05119		1.15431	3.25996
0.00226788	0.00214134	0.0020255		0.00878715	0.00451437		1.01131	0.954887	0.903231		3.91845	2.01309
0.00230681	0.00215085	0.0021961		0.00571375	0.00785704		1.02868	0.959128	0.979308		2.54793	3.50369
0.00285339	0.00218766	0.00232549		0.00587195	0.00823161		1.27241	0.975543	1.03701		2.61848	3.67072
0.00208148	0.00227724	0.00228991		0.00506153	0.00398448		0.928193	1.01549	1.02114		2.25709	1.7768
0.00221865	0.00235771	0.00236304		0.00725207	0.00572712		0.989363	1.05137	1.05375		3.23392	2.55389
0.00240874	0.00209456	0.00223658		0.00660963	0.00614156		1.07413	0.934027	0.99736		2.94743	2.7387
0.00222662	0.00209478	0.00224747		0.00501617	0.00348594		0.992915	0.934127	1.00221		2.23686	1.55448
0.00208751	0.00241802	0.00226903		0.00466185	0.00299291		0.930885	1.07827	1.01183		2.07886	1.33463
0.00220322	0.00209216	0.00221694		0.00528502	0.00702776		0.982482	0.932959	0.988598		2.35675	3.13389
0.00249031	0.00220742	0.00226618		0.0119017	0.00532158		1.1105	0.984356	1.01056		5.30734	2.37305
0.00222357	0.00214643	0.00249358		0.00413865	0.00564864		0.991558	0.957158	1.11196		1.84555	2.5189
0.00223329	0.00194928	0.00222161		0.00488693			0.995889	0.869243	0.990684		2.17923
0.00218419	0.00229554	0.00213299		0.00795181			0.973996	1.02365	0.951163		3.54595
0.00216184	0.00210853	0.00210829		0.00632885			0.964027	0.940258	0.940151		2.82222
0.00223363	0.00218503	0.00223681		0.00721333			0.996044	0.974372	0.997459		3.21664
0.00229786	0.00225946	0.00192223		0.00564545			1.02468	1.00756	0.857182		2.51748
0.00221476	0.0020492	0.00206056		0.00477123			0.987628	0.9138	0.918864		2.12763
0.00226025	0.00223881	0.00216753		0.0078486			1.00791	0.998352	0.966564		3.49992
0.00202949	0.00207889	0.00194679		0.00494118			0.905012	0.927037	0.868131		2.20342
0.00219987	0.00210876	0.00222715		0.0044464			0.980987	0.940359	0.993152		1.98278
0.00202759	0.0021556	0.00209818		0.00584028			0.904163	0.961246	0.93564		2.60436
0.00226229	0.0020508	0.00211982		0.00376429			1.00882	0.914512	0.945292		1.67861
0.00212987	0.00222335	0.00211947		0.00493155			0.949771	0.99146	0.945134		2.19912
0.00222964	0.00216405	0.00198821		0.00628569			0.994264	0.965014	0.886604		2.80298
0.00213684	0.00234743	0.00213421		0.00258153			0.952879	1.04679	0.951708		1.15118
0.00221573	0.00212122	0.00211361		0.00429263			0.988061	0.945915	0.94252		1.91421
	0.00202172	0.00205678		0.00260838				0.901544	0.917179		1.16316
	0.0021254	0.0023206		0.00409494				0.947781	1.03482		1.82605
	0.00215269	0.00203148		0.00359572				0.959946	0.9059		1.60344
	0.00223236	0.00211435		0.0052681				0.995475	0.942854		2.3492
	0.0025213	0.00238055		0.00513426				1.12432	1.06156		2.28952
	0.00216444	0.0020878		0.00483469				0.965189	0.931014		2.15593
	0.00198263	0.00210473		0.00665447				0.884113	0.938562		2.96743
	0.00206488	0.00219032		0.0035573				0.920792	0.97673		1.58631
	0.00213017	0.00221183		0.00851192				0.949904	0.986321		3.79572
	0.00213127	0.00203944		0.00404659				0.950397	0.909449		1.80449
	0.00196048	0.00201301		0.00481858				0.874235	0.89766		2.14875
	0.00231797	0.00192879		0.00425918				1.03365	0.860104		1.8993
	0.00218042	0.00213551		0.00833423				0.972314	0.95229		3.71648
	0.00228045	0.00222674		0.00693861				1.01692	0.992971		3.09413
	0.00223834	0.0021774		0.00512153				0.998145	0.970966		2.28384
	0.00209272	0.00211533		0.00951209				0.933208	0.943291		4.24172
	0.00246656	0.00206441		0.00443619				1.09991	0.920582		1.97823
	0.0020551	0.00217019		0.00654909				0.916429	0.967754		2.92043
	0.00237162	0.00226498		0.00604618				1.05757	1.01002		2.69617
	0.00213673	0.00218371		0.00470008				0.952834	0.973781		2.09591
	0.00229542	0.00194088		0.0073143				1.0236	0.865498		3.26166
	0.00212843	0.00212689		0.0110564				0.949129	0.948444		4.93037
	0.00228391	0.00221271		0.00550628				1.01846	0.986715		2.45541
	0.00220962	0.00194753		0.00398202				0.985335	0.868463		1.7757
	0.00226825	0.00213752		0.00846985				1.01148	0.953184		3.77696
	0.00206937	0.00212927		0.00315304				0.922795	0.949503		1.40603
	0.00220691	0.00198211		0.00532483				0.984126	0.883882		2.3745
	0.00227974	0.00205176		0.00410078				1.0166	0.914943		1.82866
	0.00223203	0.00214816		0.0045135				0.995327	0.957929		2.01271
	0.00208347	0.00220792		0.00264141				0.92908	0.984579		1.17788
	0.00209156	0.00210634		0.00637787				0.93269	0.93928		2.84408
	0.00201436	0.00213138		0.00641475				0.898262	0.950444		2.86053
	0.00202193	0.00199975		0.00436995				0.901637	0.891746		1.94869
	0.00220639	0.00233268		0.0060405				0.983895	1.04021		2.69364
	0.00201521	0.00220408		0.00456831				0.898642	0.982863		2.03715
	0.00242198	0.00218682		0.00263645				1.08004	0.975169		1.17567
	0.00244968	0.00209898		0.00644821				1.09238	0.935999		2.87545
	0.00213682	0.00200344		0.00691287				0.952872	0.893393		3.08265
	0.00198881	0.00207012		0.00685041				0.886869	0.923127		3.0548
	0.00233096	0.00214039		0.00333062				1.03944	0.954463		1.48522
	0.00278213	0.00214734		0.00475622				1.24063	0.957563		2.12094
	0.00228714	0.00209014		0.00741341				1.01991	0.932056		3.30586
	0.00227273	0.00218578		0.00513842				1.01348	0.974705		2.29137
	0.00233384	0.00228148		0.00677159				1.04073	1.01738		3.01966
	0.00220316	0.00206537		0.00450078				0.982457	0.92101		2.00703
	0.00198563	0.00209536		0.00363157				0.88545	0.934385		1.61942
	0.00227042	0.00223422		0.00440146				1.01245	0.996304		1.96274
	0.00212387	0.00235012		0.00600995				0.947097	1.04799		2.68002
	0.00229032	0.00225045		0.0071201				1.02132	1.00354		3.17507
	0.0022017	0.00212302		0.00496151				0.981806	0.946719		2.21249
	0.00193436	0.00204511		0.00805705				0.86259	0.911976		3.59288
	0.00217267	0.00215461		0.00390828				0.96886	0.960804		1.74282
	0.00215142	0.00198278		0.00353252				0.959381	0.884181		1.57526
	0.00225175	0.00219934		0.00915069				1.00412	0.98075		4.08056
	0.00202094	0.00211097		0.0120223				0.901198	0.941346		5.36109
	0.00230554	0.00207796		0.00659517				1.02811	0.926626		2.94098
	0.00223773	0.00214009		0.00370527				0.997869	0.954332		1.65229
	0.00233033	0.00218489		0.00379376				1.03916	0.974305		1.69175
	0.00222597	0.00194309		0.00272544				0.992624	0.866481		1.21535
	0.00223776	0.0020687		0.00638978				0.997883	0.922494		2.84939
	0.00218023	0.00223388		0.00483659				0.97223	0.996153		2.15678
	0.00200991	0.00212552		0.00475548				0.89628	0.947832		2.12061
	0.00223137	0.00225917		0.00410574				0.995035	1.00743		1.83087
	0.00256583	0.00202952		0.00873036				1.14418	0.905022		3.89313
	0.00241492	0.00200965		0.00560422				1.07688	0.896162		2.49909
	0.00213126	0.00206575		0.00630929				0.950394	0.921181		2.8135
	0.00236711	0.00222968		0.00815321				1.05557	0.994283		3.63576
	0.0021953	0.00213907		0.00697102				0.978948	0.953875		3.10859
	0.00214894	0.00217536		0.00648025				0.958274	0.970059		2.88974
	0.00229016	0.00198775		0.00430075				1.02125	0.886395		1.91783
	0.00224381	0.00223246		0.00710641				1.00058	0.995521		3.16896
	0.00218892	0.00225316		0.00562631				0.976104	1.00475		2.50894
	0.00236127	0.00220938		0.00677648				1.05296	0.985227		3.02184
	0.00207798	0.00219644		0.00334009				0.926632	0.979456		1.48944
	0.00201954	0.00227166		0.00441847				0.900572	1.013		1.97033
	0.00232706	0.00220136		0.00551722				1.0377	0.981653		2.46029
	0.00218395	0.00216336		0.00737242				0.973887	0.964707		3.28758
	0.00215788	0.0021395		0.00685468				0.962265	0.954066		3.05671
	0.00221078	0.00228303						0.985855	1.01807
	0.00231463	0.00197633						1.03216	0.881305
	0.00232409	0.00224659						1.03638	1.00182
	0.00239571	0.0021917						1.06832	0.977344
	0.00221672	0.00208236						0.9885	0.928584
	0.00216285	0.0022373						0.964479	0.997679
	0.00219818	0.00204128						0.980235	0.910266
	0.00212856	0.00197607						0.949188	0.881189
		0.00206375							0.920289
		0.00216705							0.966354
		0.00216974							0.967552
		0.00221913							0.989575
		0.00199607							0.890108
		0.00206565							0.921136
		0.00197654							0.881396
		0.0022076							0.984433
		0.00215411							0.960581
		0.00213449							0.951835
		0.00213875							0.953734
		0.00210859							0.940285
		0.00199007							0.88743
		0.00210403							0.93825
		0.00218029							0.972256
		0.00230029							1.02577
		0.00226215							1.00876
		0.00221282							0.986762
		0.00212442							0.947344
		0.00202133							0.901372
		0.002276							1.01493
		0.00227971							1.01659
		0.00219183							0.977404
		0.00225677							1.00636
		0.00219479							0.978724
		0.0022432							1.00031
		0.00208593							0.930179
		0.00227038							1.01243
		0.0022133							0.986975
		0.0021748							0.969809
		0.00207507							0.925336
		0.00225883							1.00728
		0.00202293							0.902087
		0.00217089							0.968066
		0.00207053							0.923313
		0.0020901							0.932037
		0.00217945							0.971884
		0.00213721							0.953047
		0.00206863							0.922465
		0.0021304							0.95001
		0.00209099							0.932433
		0.00216065							0.9635
		0.0022436							1.00049
		0.002161							0.963653
		0.00208427							0.929439
		0.00205529							0.916513
		0.00225748							1.00668
		0.00212886							0.949321
		0.00206053							0.918853
		0.00208527							0.929882
		0.00208821							0.931196
		0.00214457							0.956328
		0.00200396							0.893625
		0.00214043							0.95448
		0.00209388							0.933724
		0.00211095							0.941336
		0.00210253							0.937581
		0.00206792							0.922147
		0.00210106							0.936923
		0.00203941							0.909433
		0.00197445							0.880465
		0.00212413							0.947215
		0.00211149							0.941578
		0.00204631							0.912511

## Sheet: Fig 2d
Cellular MFI				Mean of Ctrl	Normalized to Mean of -ISRIB
Ctrl	ISRIB	NaArs	NaArs+ISRIB	249.668	Ctrl	ISRIB	NaArs	NaArs+ISRIB
307.176	351.61	393.179	496.437		1.24106	1.42059	1.58854	2.00573
295.841	347.245	404.634	486.633		1.19527	1.40295	1.63482	1.96611
316.854	316.679	384.913	547.26		1.28017	1.27946	1.55514	2.21106
316.914	341.548	391.743	485.671		1.28041	1.37994	1.58274	1.96223
306.061	322.203	407.745	513.61		1.23656	1.30178	1.64739	2.07511
318.138	348.771	368.992	443.859		1.28536	1.40912	1.49082	1.7933
302.802	283.984	344.514	482.805		1.2234	1.14736	1.39192	1.95065
289.928	326.078	390.044	502.89		1.17138	1.31743	1.57587	2.0318
352.651	324.02	429.84	410.43		1.4248	1.30912	1.73666	1.65824
320.458	316.565	463.473	457.116		1.29473	1.279	1.87254	1.84686
324.234	315.567	354.694	426.403		1.30998	1.27496	1.43305	1.72277
307.147	274.745	379.113	460.677		1.24095	1.11004	1.53171	1.86125
321.764	283.889	351.144	509.459		1.30001	1.14698	1.41871	2.05834
315.648	303.222	392.425	544.576		1.2753	1.22509	1.58549	2.20022
303.298	312.532	355.621	462.537		1.2254	1.2627	1.43679	1.86876
321.62	290.593	338.779	512.05		1.29942	1.17407	1.36875	2.0688
283.295	342.676	319.263	443.606		1.14458	1.3845	1.2899	1.79228
317.26	290.722	408.467	450.486		1.28181	1.17459	1.6503	1.82007
285.064	319.901	367.255	493.951		1.15173	1.29248	1.4838	1.99568
285.027	269.222	378.384	472.27		1.15158	1.08772	1.52876	1.90809
280.173	345.521	336.974	581.937		1.13197	1.39599	1.36146	2.35117
287.971	303.399	349.102	499.87		1.16347	1.22581	1.41046	2.0196
294.563	321.163	349.794	477.38		1.1901	1.29758	1.41325	1.92873
289.256	277.01	354.386	730.771		1.16867	1.11919	1.4318	2.95249
293.005	283.409	418.749	449.589		1.18381	1.14504	1.69185	1.81645
287.367	284.742	340.447	455.643		1.16103	1.15043	1.37549	1.84091
295.749	305.429	376.899	497.673		1.1949	1.23401	1.52276	2.01072
310.93	324.176	348.49	517.642		1.25623	1.30975	1.40799	2.0914
272.508	330.22	375.136	512.169		1.101	1.33417	1.51564	2.06929
290.56	317.417	392.764	508.34		1.17393	1.28244	1.58686	2.05381
265.533	280.773	337.867	438.807		1.07282	1.13439	1.36506	1.77289
282.027	271.686	359.198	452.179		1.13946	1.09768	1.45125	1.82691
313.714	273.131	330.803	466.553		1.26748	1.10352	1.33652	1.88499
280.026	285.74	392.223	473.762		1.13137	1.15446	1.58468	1.91411
285.191	349.937	366.272	563.165		1.15224	1.41383	1.47983	2.27532
295.377	277.285	413.296	525.707		1.19339	1.1203	1.66982	2.12398
286.873	444.806	343.599	462.935		1.15904	1.79712	1.38822	1.87037
291.155	278.455	342.718	443.203		1.17633	1.12502	1.38467	1.79065
263.593	419.696	354.777	500.327		1.06498	1.69567	1.43339	2.02144
296.1	299.479	339.569	448.167		1.19632	1.20997	1.37194	1.8107
310.767	283.624	333.677	441.011		1.25558	1.14591	1.34814	1.78179
274.39	298.396	341.237	504.753		1.1086	1.20559	1.37868	2.03932
312.848	274.519	322.404	503.074		1.26398	1.10912	1.30259	2.03254
311.878	270.225	290.156	456.958		1.26006	1.09177	1.1723	1.84622
279.562	278.932	311.55	484.717		1.1295	1.12695	1.25874	1.95837
307.819	302.105	337.312	458.95		1.24366	1.22058	1.36282	1.85427
324.437	283.648	333.661	447.239		1.3108	1.14601	1.34807	1.80695
274.15	277.397	332.385	449.9		1.10763	1.12075	1.34292	1.8177
291.935	327.212	304.851	592.274		1.17949	1.32202	1.23167	2.39293
269.24	273.495	347.609	485.237		1.08779	1.10498	1.40442	1.96048
276.797	268.651	494.519	472.947		1.11833	1.08541	1.99798	1.91082
273.876	329.23	426.637	454.872		1.10652	1.33017	1.72372	1.83779
297.512	297.278	365.809	482.427		1.20202	1.20107	1.47796	1.94912
268.013	265.667	428.373	505.109		1.08284	1.07336	1.73073	2.04076
257.222	318.692	403.422	475.253		1.03924	1.28759	1.62992	1.92014
355.619	272.334	418.638	425.422		1.43679	1.1003	1.6914	1.71881
270.885	306.88	333.136	463.947		1.09444	1.23987	1.34595	1.87446
299.88	274.4	293.57	445.22		1.21159	1.10864	1.18609	1.79879
261.87	291.184	332.092	474.902		1.05802	1.17645	1.34173	1.91872
259.14	280.393	381.036	430.467		1.04699	1.13286	1.53948	1.73919
257.313	263.544	321.937	488.057		1.03961	1.06478	1.3007	1.97187
266.142	338.143	352.891	414.135		1.07528	1.36618	1.42576	1.67321
281.281	348.128	297.501	464.489		1.13644	1.40652	1.20198	1.87665
276.539	298.803	306.461	463.357		1.11729	1.20724	1.23818	1.87207
263.992	262.223	428.31	467.419		1.06659	1.05945	1.73048	1.88848
286.826	310.949	306.824	467.779		1.15885	1.25631	1.23964	1.88994
265.175	261.616	282.174	478.361		1.07137	1.05699	1.14005	1.9327
256.027	258.94	390.364	439.1		1.03441	1.04618	1.57717	1.77407
271.551	330.819	392.735	410.837		1.09713	1.33659	1.58674	1.65988
264.248	273.332	449.672	524.765		1.06763	1.10433	1.81678	2.12018
268.189	346.261	290.81	445.394		1.08355	1.39898	1.17494	1.7995
273.75	276.595	520.223	424.956		1.10602	1.11751	2.10183	1.71693
274.046	303.096	315.416	439.605		1.10721	1.22458	1.27436	1.77611
398.287	254.623	319.809	433.17		1.60918	1.02874	1.2921	1.75011
251.498	280.035	320.819	410.85		1.01611	1.13141	1.29619	1.65993
272.938	259.416	325.459	432.784		1.10274	1.04811	1.31493	1.74855
262.596	303.526	326.829	495.499		1.06095	1.22632	1.32047	2.00193
278.334	263.34	307.142	478.678		1.12454	1.06395	1.24093	1.93398
265.203	263.283	313.666	460.071		1.07148	1.06373	1.26729	1.8588
261.368	266.661	362.126	441.411		1.05599	1.07737	1.46308	1.78341
243.088	241.379	342.75	419.788		0.982135	0.975229	1.38479	1.69604
247.549	290.357	379.192	457.765		1.00016	1.17311	1.53203	1.84948
255.457	255.842	339.6	475.998		1.03211	1.03367	1.37207	1.92315
244.197	276.689	301.846	433.771		0.986615	1.11789	1.21953	1.75254
258.601	264.038	294.012	428.323		1.04481	1.06678	1.18788	1.73053
272.435	353.489	280.58	529.699		1.1007	1.42818	1.13361	2.14011
285.035	304.169	308.029	451.175		1.15161	1.22892	1.24451	1.82285
248.986	253.429	271.212	468.602		1.00596	1.02391	1.09576	1.89327
270.322	247.731	301.113	426.76		1.09217	1.00089	1.21657	1.72421
265.917	294.529	325.31	410.68		1.07437	1.18997	1.31433	1.65925
245.241	263.77	273.869	489.92		0.990832	1.0657	1.1065	1.97939
252.47	266.096	325.087	449.639		1.02004	1.07509	1.31343	1.81665
242.933	251.701	378.463	404.442		0.981507	1.01693	1.52908	1.63404
251.796	240.413	383.222	415.258		1.01732	0.971325	1.54831	1.67774
236.723	306.804	281.975	427.117		0.956416	1.23956	1.13925	1.72565
255.154	304.971	306.346	461.674		1.03088	1.23215	1.23771	1.86528
247.25	342.709	379.31	478.329		0.998949	1.38463	1.5325	1.93257
270.042	261.269	284.944	465.658		1.09103	1.05559	1.15124	1.88137
242.153	247.774	301.304	449.42		0.978358	1.00107	1.21734	1.81576
253.542	259.484	409.969	414.125		1.02437	1.04838	1.65637	1.67317
242.65	247.758	318.126	460.707		0.980366	1.001	1.28531	1.86137
263.352	307.754	261.236	446.676		1.06401	1.2434	1.05546	1.80468
272.8	300.905	287.811	493.111		1.10218	1.21573	1.16282	1.99229
254.825	278.645	354.501	406.037		1.02955	1.12579	1.43227	1.64049
240.132	251.787	289.308	446.308		0.97019	1.01728	1.16887	1.80319
250.785	261.595	269.161	442.605		1.01323	1.0569	1.08748	1.78823
260.129	260	311.131	423.764		1.05098	1.05046	1.25705	1.71211
247.914	316.616	290.084	428.175		1.00163	1.2792	1.17201	1.72993
233.306	423.353	314.736	421.086		0.942614	1.71045	1.27161	1.70129
241.737	241.149	350.403	467.362		0.976677	0.9743	1.41571	1.88826
243.472	285.444	260.964	444.463		0.983686	1.15326	1.05436	1.79574
249.107	234.868	329.516	410.26		1.00645	0.948923	1.33132	1.65755
245.579	268.456	296.775	400.477		0.992198	1.08462	1.19904	1.61803
242.804	264.363	521.836	492.158		0.980987	1.06809	2.10834	1.98843
257.402	252.099	389.209	421.02		1.03997	1.01854	1.5725	1.70102
226.755	246.051	359.096	402.783		0.916144	0.994107	1.45084	1.62734
287.204	249.192	338.478	469.259		1.16037	1.0068	1.36753	1.89592
237.791	245.775	322.003	449.629		0.960733	0.992991	1.30097	1.81661
236.748	251.27	273.72	458.644		0.95652	1.01519	1.1059	1.85303
256.472	249.728	288.827	394.931		1.03621	1.00896	1.16693	1.59562
263.831	265.051	315.806	441.31		1.06594	1.07087	1.27593	1.783
260.579	283.486	309.452	425.272		1.0528	1.14535	1.25026	1.7182
232.597	244.737	260.307	443.611		0.939749	0.988797	1.0517	1.7923
241.639	268.258	364.02	421.499		0.97628	1.08383	1.47073	1.70296
231.786	233.455	265.346	405.284		0.936473	0.943214	1.07206	1.63744
266.883	240.863	250.741	424.757		1.07827	0.973143	1.01305	1.71612
291.189	254.843	359.043	489.715		1.17647	1.02963	1.45062	1.97856
290.49	245.869	287.092	449.637		1.17365	0.993368	1.15992	1.81664
257.908	241.965	344.385	426.605		1.04201	0.977598	1.3914	1.72359
253.033	240.713	292.87	443.9		1.02231	0.97254	1.18327	1.79346
261.146	254.569	363.788	494.757		1.05509	1.02852	1.46979	1.99894
237.253	247.02	303.774	449.175		0.95856	0.998022	1.22732	1.81478
238.771	246.397	326.436	425.517		0.964692	0.995502	1.31888	1.71919
249.598	275.675	278.044	415.337		1.00844	1.11379	1.12336	1.67806
303.83	311.903	296.531	415.733		1.22755	1.26016	1.19806	1.67966
301.488	274.687	303.014	430.459		1.21809	1.1098	1.22425	1.73916
231.164	255.916	312.137	413.03		0.933958	1.03396	1.26111	1.66874
246.11	300.115	283.177	417.979		0.994343	1.21253	1.1441	1.68874
225.283	230.885	304.953	398.319		0.910198	0.932832	1.23208	1.60931
235.3	232.558	282.161	405.198		0.95067	0.939589	1.14	1.6371
251.407	231.993	313.476	465.87		1.01574	0.937308	1.26652	1.88223
238.182	275.26	316.632	391.621		0.962311	1.11212	1.27927	1.58224
240.519	298.446	341.342	431.768		0.971754	1.20579	1.37911	1.74445
244.755	288.187	250.48	386.346		0.988868	1.16434	1.012	1.56093
229.175	251.105	370.431	420.785		0.925921	1.01452	1.49663	1.70007
234.545	224.652	306.076	416.679		0.947619	0.90765	1.23662	1.68348
235.715	257.353	291.367	465.475		0.952344	1.03977	1.17719	1.88063
230.793	268.307	312.546	404.341		0.932458	1.08403	1.26276	1.63364
233.51	260.333	306.712	395.778		0.943438	1.05181	1.23919	1.59904
235.842	295.907	296.692	399.705		0.952857	1.19554	1.19871	1.61491
252.267	227.704	272.236	441.055		1.01922	0.919978	1.0999	1.78197
229.545	266.358	301.352	431.279		0.927418	1.07615	1.21753	1.74247
226.98	243.818	261.18	468.292		0.917052	0.985084	1.05523	1.89201
222.568	231.709	254.527	485.527		0.899229	0.93616	1.02835	1.96165
234.647	219.198	287.758	408.522		0.94803	0.885611	1.16261	1.65053
228.714	243.742	247.711	428.868		0.92406	0.984776	1.00081	1.73273
268.06	228.15	290.752	410.697		1.08302	0.921781	1.17471	1.65932
230.296	272.475	314.115	390.662		0.930453	1.10086	1.2691	1.57837
223.49	263.985	279.385	416.809		0.902955	1.06656	1.12878	1.68401
224.2	270.909	344.324	395.131		0.90582	1.09454	1.39115	1.59643
227.388	243.243	284.421	505.361		0.918704	0.982761	1.14913	2.04178
230.422	236.993	313.535	354.833		0.930959	0.957507	1.26676	1.43361
253.734	255.077	297.738	425.685		1.02515	1.03057	1.20293	1.71987
227.647	206.948	238.254	395.745		0.919748	0.836121	0.962603	1.5989
237.914	250.92	271.884	390.633		0.961229	1.01378	1.09848	1.57825
227.758	233.085	295.725	400.176		0.920198	0.941718	1.1948	1.61681
214.524	312.017	265.981	434.697		0.86673	1.26062	1.07463	1.75628
233.075	268.493	311.596	454.37		0.94168	1.08478	1.25892	1.83576
242.639	231.261	268.034	404.91		0.98032	0.934349	1.08292	1.63593
225.814	229.603	297.834	395.036		0.912341	0.927652	1.20332	1.59604
221.03	238.132	248.745	404.581		0.893013	0.962112	1.00499	1.63461
215.305	280.225	277.433	436.664		0.869885	1.13217	1.1209	1.76423
213.012	261.199	294.732	395.269		0.860618	1.0553	1.19079	1.59698
222.894	241.51	228.999	393.867		0.900546	0.975757	0.925212	1.59132
223.362	310.976	276.69	487.793		0.902435	1.25642	1.11789	1.9708
225.736	265.283	296.733	405.696		0.912026	1.07181	1.19887	1.63911
216.609	269.891	274.542	458.501		0.875151	1.09042	1.10922	1.85245
195.394	248.5	265.684	436.57		0.789438	1.004	1.07343	1.76385
227.903	229.991	284.688	407.08		0.920784	0.929219	1.15021	1.6447
194.775	251.846	274.517	425.018		0.786937	1.01752	1.10912	1.71717
207.024	256.453	246.381	391.158		0.836428	1.03613	0.995437	1.58037
233.168	216.087	288.735	394.431		0.942055	0.873044	1.16656	1.5936
219.624	236.837	347.791	411.04		0.887333	0.95688	1.40516	1.6607
221.447	230.196	333.101	424.169		0.8947	0.930049	1.34581	1.71375
214.373	268.226	273.785	401.173		0.866119	1.0837	1.10616	1.62083
214.306	229.724	279.48	507.714		0.865849	0.928139	1.12917	2.05129
215.936	271.978	250.624	382.149		0.872434	1.09886	1.01258	1.54397
200.072	234.785	286.542	396.943		0.808338	0.948587	1.1577	1.60374
228.712	213.813	222.265	438.135		0.924052	0.863856	0.898005	1.77017
216.273	224.981	271.773	371.874		0.873796	0.908976	1.09803	1.50246
228.461	241.461	289.301	440.876		0.923036	0.97556	1.16884	1.78124
212.27	230.718	280.006	438.743		0.857622	0.932158	1.13129	1.77263
215.581	285.433	278.913	440.457		0.870999	1.15322	1.12688	1.77955
188.332	262.521	305.19	413.953		0.760905	1.06065	1.23304	1.67247
227.224	214.48	300.173	407.704		0.91804	0.866551	1.21277	1.64722
224.778	216.3	295.398	454.109		0.908156	0.873905	1.19348	1.83471
207.018	238.995	265.149	446.2		0.836404	0.965597	1.07127	1.80276
228.613	207.768	289.761	397.765		0.923653	0.839431	1.17071	1.60707
242.044	284.435	313.011	398.98		0.977917	1.14918	1.26464	1.61197
215.837	262.321	275.203	401.861		0.872032	1.05984	1.11189	1.62362
221.844	257.144	261.446	443.279		0.896304	1.03892	1.05631	1.79095
214.529	237.38	274.603	431.064		0.866747	0.959072	1.10946	1.7416
201.162	225.778	310.422	404.87		0.812741	0.912198	1.25418	1.63577
212.481	205.972	262.341	440.589		0.858476	0.832178	1.05992	1.78009
224.346	223.812	283.257	377.663		0.906413	0.904256	1.14443	1.52585
238.152	238.422	243.465	430.825		0.962191	0.963283	0.983658	1.74064
212.581	210.913	293.324	427.067		0.858877	0.85214	1.1851	1.72545
238.362	261.031	307.745	381.65		0.96304	1.05463	1.24336	1.54196
236.485	216.523	290.934	405.77		0.955457	0.874807	1.17544	1.63941
233.904	254.702	281.334	397.5		0.945028	1.02906	1.13666	1.60599
214.033	243.208	233.256	362.95		0.864744	0.98262	0.942409	1.46641
209.428	249.215	268.869	368.243		0.846139	1.00689	1.0863	1.48779
211.11	202.474	295.096	445.646		0.852934	0.818045	1.19226	1.80052
209.623	233.177	339.299	452.858		0.846929	0.942092	1.37085	1.82966
222.344	245.844	293.594	365.309		0.898325	0.993269	1.18619	1.47594
219.107	242.791	284.24	378.078		0.885245	0.980935	1.1484	1.52753
198.928	247.782	295.73	383.274		0.803716	1.0011	1.19482	1.54852
193.808	217.649	354.05	368.905		0.783032	0.879353	1.43045	1.49046
209.724	256.96	310.976	426.835		0.847336	1.03818	1.25642	1.72452
218.973	248.087	286.228	375.309		0.884702	1.00233	1.15643	1.51634
217.855	297.605	288.709	396.256		0.880187	1.2024	1.16646	1.60097
210.631	256.831	294.481	396.459		0.850999	1.03766	1.18977	1.60179
215.883	245.102	269.883	410.418		0.872219	0.99027	1.09039	1.65819
218.774	282.955	261.826	394.297		0.8839	1.14321	1.05784	1.59306
215.555	230.943	270.926	431.969		0.870896	0.933067	1.09461	1.74526
216.017	248.639	285.467	480.756		0.872761	1.00456	1.15336	1.94237
220.279	223.774	406.57	431.034		0.889982	0.904102	1.64264	1.74148
218.679	231.247	262.278	442.446		0.883514	0.934294	1.05967	1.78759
217.529	239.923	307.819	436.994		0.878871	0.969347	1.24366	1.76556
216.038	215.33	258.474	446.094		0.872846	0.869985	1.0443	1.80233
194.689	203.488	337.274	381.039		0.78659	0.822141	1.36267	1.53949
218.132	207.356	315.85	416.216		0.881304	0.83777	1.27611	1.68161
224.295	209.949	238.409	490.365		0.906206	0.848245	0.963229	1.98119
211.239	245.595	262.786	438.028		0.853456	0.992261	1.06172	1.76974
189.788	270.832	342.743	448.888		0.766788	1.09423	1.38476	1.81361
220.097	276.912	282.293	457.49		0.889246	1.11879	1.14053	1.84837
200.402	215.71	327.809	416.018		0.809674	0.871522	1.32443	1.68081
218.367	249.984	274.666	475.117		0.882255	1.00999	1.10972	1.91959
239.152	213.885	208.772	484.676		0.966231	0.864148	0.84349	1.95821
232.014	214.001	302.378	372.849		0.937394	0.864616	1.22168	1.5064
204.47	219.034	325.914	407.527		0.826109	0.88495	1.31677	1.64651
219.56	211.582	259.203	440.849		0.887077	0.854843	1.04724	1.78114
211.58	244.02	209.457	482.855		0.854835	0.985898	0.846258	1.95085
220.873	233.05	270.676	398.77		0.892382	0.941579	1.0936	1.61113
228.981	253.742	211.044	454.99		0.92514	1.02518	0.852668	1.83827
216.742	216.795	255.043	386.501		0.875688	0.875902	1.03044	1.56156
223.277	248.251	303.505	422.038		0.902091	1.00299	1.22623	1.70514
186.427	288.962	255.123	401.962		0.753208	1.16748	1.03076	1.62402
217.932	229.103	247.986	440.308		0.880499	0.925631	1.00192	1.77895
202.719	237.143	293.854	376.102		0.819035	0.958116	1.18724	1.51954
217.417	219.045	296.968	352.945		0.878418	0.884996	1.19982	1.42598
227.906	219.514	268.449	404.367		0.920796	0.886891	1.0846	1.63374
210.731	201.883	254.28	528.653		0.851404	0.815656	1.02735	2.13589
213.993	257.348	224.188	450.055		0.864583	1.03975	0.905772	1.81833
218.587	230.862	260.592	394.157		0.883144	0.932739	1.05285	1.59249
221.452	269.33	337.507	411.791		0.894718	1.08816	1.36361	1.66374
207.752	242.454	248.125	397.847		0.839367	0.979573	1.00249	1.6074
211.329	226.122	286.136	382.353		0.853822	0.913587	1.15606	1.5448
204.356	266.671	256.039	507.968		0.825647	1.07741	1.03446	2.05231
207.974	223.89	235.208	385.479		0.840265	0.904571	0.950296	1.55743
216.915	215.861	250.116	392.653		0.876387	0.87213	1.01053	1.58641
184.779	247.887	329.434	463.795		0.746551	1.00152	1.33099	1.87384
226.496	239.571	242.887	451.907		0.9151	0.967923	0.981323	1.82581
211.618	257.145	266.504	361.734		0.854988	1.03893	1.07674	1.46149
223.916	223.24	265.679	482.56		0.904673	0.901944	1.07341	1.94966
212.199	207.201	325.227	397.132		0.857336	0.837142	1.314	1.60451
247.03	216.863	232.935	423.554		0.998062	0.876179	0.941113	1.71126
213.957	208.833	279.218	408.344		0.864437	0.843737	1.12811	1.64981
185.56	221.691	268.448	401.361		0.749706	0.895686	1.0846	1.62159
223.855	240.155	313.624	367.284		0.904429	0.970286	1.26712	1.48391
194.172	215.776	274.509	418.982		0.7845	0.871789	1.10908	1.69279
220.354	203.697	303.821	493.576		0.890282	0.822986	1.22751	1.99417
215.482	213.489	258.956	406.957		0.8706	0.862545	1.04625	1.6442
199.348	264.686	281.713	438.695		0.805413	1.0694	1.13819	1.77243
209.727	226.343	350.343	418.87		0.847346	0.914481	1.41547	1.69233
209.577	206.669	260.738	392.597		0.846741	0.834992	1.05344	1.58619
288.02	211.719	255.042	363.318		1.16367	0.855396	1.03043	1.46789
199.478	200.826	273.664	409.713		0.80594	0.811386	1.10567	1.65534
210.002	253.342	295.346	396.028		0.848458	1.02356	1.19327	1.60005
185.521	233.856	294.564	413.5		0.749548	0.944833	1.19011	1.67064
198.866	218.537	272.223	353.102		0.803468	0.882942	1.09985	1.42662
215.357	198.218	286.903	416.163		0.870094	0.800847	1.15916	1.6814
260.404	219.532	270.052	386.388		1.0521	0.886964	1.09107	1.5611
218.439	247.45	281.376	383.654		0.882548	0.999756	1.13682	1.55006
219.169	219.293	238.182	377.647		0.885497	0.885997	0.962312	1.52578
217.344	253.411	289.678	397.819		0.878124	1.02384	1.17037	1.60728
214.375	242.574	258.701	467.284		0.866128	0.980056	1.04521	1.88794
229.268	197.521	257.501	427.505		0.926297	0.798031	1.04036	1.72722
208.315	206.325	270.154	410.164		0.841644	0.833601	1.09149	1.65716
206.748	215.248	277.658	404.385		0.835312	0.869654	1.1218	1.63381
203.63	256.016	248.524	393.818		0.822715	1.03436	1.0041	1.59112
258.744	212.218	249.809	383.438		1.04539	0.857411	1.00929	1.54918
217.174	208.178	235.894	354.823		0.877436	0.841088	0.95307	1.43357
247.62	229.337	249.659	408.157		1.00044	0.926577	1.00868	1.64905
216.181	208.295	302.84	479.669		0.873422	0.84156	1.22355	1.93798
203.766	208.644	282.3	406.338		0.823265	0.842973	1.14056	1.6417
219.658	214.031	283.734	370.362		0.887472	0.864736	1.14635	1.49635
219.099	194.816	270.751	402.49		0.885211	0.787102	1.0939	1.62616
211.296	227.889	244.858	395.276		0.853687	0.920728	0.989287	1.59701
224.022	192.747	312.737	472.089		0.905101	0.778746	1.26353	1.90735
200.099	213.563	262.213	404.151		0.808448	0.862844	1.0594	1.63287
213.573	204.75	243.146	340.327		0.862885	0.82724	0.982369	1.375
232.46	214.159	304	418.787		0.939195	0.865255	1.22823	1.692
210.846	230.429	357.453	351.333		0.851869	0.930988	1.44419	1.41947
214.584	207.433	367.807	447.839		0.866973	0.838078	1.48603	1.80938
236.818	193.696	265.21	438.773		0.956803	0.78258	1.07151	1.77275
307.826	214.359	261.261	409.63		1.24369	0.866062	1.05556	1.65501
206.114	216.312	244.663	366.284		0.832752	0.873954	0.988499	1.47988
236.72	214.258	302.973	387.544		0.956404	0.865655	1.22408	1.56577
220.433	231.501	292.259	385.815		0.890602	0.93532	1.1808	1.55879
314.521	231.315	261.717	363.382		1.27074	0.93457	1.0574	1.46815
205.186	206.965	318.295	350.975		0.829	0.836189	1.28599	1.41802
218.996	248.878	268.82	370.404		0.884795	1.00553	1.0861	1.49652
228.731	224.781	325.048	354.457		0.924129	0.908168	1.31327	1.43209
217.285	215.245	302.422	375.702		0.877882	0.869643	1.22186	1.51793
225.258	199.399	240.547	393.928		0.910097	0.80562	0.971868	1.59156
324.899	218.295	274.494	367.703		1.31267	0.881963	1.10902	1.48561
216.981	185.556	263.517	419.288		0.876655	0.74969	1.06467	1.69402
210.039	198.934	255.764	384.304		0.84861	0.803743	1.03335	1.55268
211.399	225.888	260.898	467.956		0.854101	0.91264	1.05409	1.89065
230.574	227.218	253.634	367.795		0.931575	0.918015	1.02474	1.48598
218.706	246.284	260.604	380.274		0.883626	0.995047	1.0529	1.5364
211.632	217.577	340.492	392.211		0.855046	0.879063	1.37567	1.58462
231.558	204.858	267.39	407.424		0.935552	0.827676	1.08032	1.64609
228.047	197.995	212.856	352.567		0.921363	0.799948	0.859988	1.42446
222.851	205.349	262.903	385.429		0.900372	0.829661	1.06219	1.55723
229.528	218.35	243.884	344.939		0.92735	0.882188	0.985351	1.39363
237.399	269.652	262.444	346.586		0.959148	1.08946	1.06034	1.40029
220.814	209.048	249.981	367.045		0.89214	0.844605	1.00998	1.48295
207.953	239.739	289.039	370.61		0.84018	0.968604	1.16779	1.49735
209.921	222.746	277.102	364.007		0.848132	0.899946	1.11956	1.47068
212.025	233.442	258.074	362.014		0.856634	0.943162	1.04268	1.46262
208.53	213.04	259.291	394.301		0.842511	0.860734	1.0476	1.59307
217.315	215.716	303.422	458.491		0.878004	0.871545	1.2259	1.85241
205.345	197.212	274.572	403.984		0.829645	0.796782	1.10933	1.63219
216.234	211.329	337.856	395.544		0.873639	0.853822	1.36502	1.5981
215.923	213.23	291.476	373.04		0.872379	0.861502	1.17763	1.50717
216.222	210.045	327.398	328.167		0.87359	0.848631	1.32277	1.32587
216.577	185.239	286.482	408.508		0.875022	0.74841	1.15746	1.65047
226.458	263.715	262.608	393.07		0.914944	1.06547	1.061	1.5881
213.341	256.986	258.915	404.978		0.861951	1.03828	1.04608	1.63621
185.364	218.999	242.639	359.564		0.748917	0.884808	0.980321	1.45273
259.603	201.362	247.244	373.698		1.04886	0.813552	0.998924	1.50983
233.886	209.524	234.881	412.441		0.944956	0.846527	0.948975	1.66636
194.42	197.96	256.526	341.142		0.785505	0.799806	1.03643	1.3783
207.41	222.787	270.063	377.5		0.837987	0.900113	1.09112	1.52519
200.044	191.186	297.898	367.362		0.808227	0.772437	1.20358	1.48423
215.641	217.997	262.33	440.503		0.871242	0.880762	1.05988	1.77974
232.256	208.126	283.657	337.152		0.938369	0.84088	1.14604	1.36218
214.113	206.881	269.756	382.113		0.86507	0.835848	1.08988	1.54383
223.092	204.717	232.33	363.652		0.901345	0.827107	0.938669	1.46924
215.948	206.253	271.966	431.097		0.872483	0.833313	1.09881	1.74174
205.936	191.641	278.102	419.799		0.832033	0.774277	1.1236	1.69609
216.822	195.117	279.928	356.426		0.876014	0.788318	1.13098	1.44005
247.066	195.414	281.606	398.987		0.998207	0.789518	1.13776	1.612
209.79	197.011	261.125	482.237		0.847604	0.795972	1.05501	1.94835
218.356	203.273	233.548	339.934		0.88221	0.821271	0.943591	1.37341
225.113	220.459	286.31	380.301		0.90951	0.890707	1.15676	1.53651
211.039	195.072	299.818	381.879		0.852649	0.788139	1.21134	1.54288
216.536	227.282	331.103	379.56		0.874856	0.918275	1.33773	1.53351
202.929	188.301	317.256	419.415		0.819883	0.760782	1.28179	1.69454
229.757	200.095	238.169	386.707		0.928275	0.808433	0.962259	1.56239
222.305	242.378	246.35	361.945		0.898165	0.979266	0.995315	1.46234
217.325	202.713	261.264	373.024		0.878045	0.819009	1.05557	1.50711
216.723	198.188	245.762	411.39		0.875613	0.800726	0.992937	1.66212
210.487	216.699	245.466	372.631		0.85042	0.875517	0.991743	1.50552
237.257	208.213	274.941	396.36		0.958577	0.84123	1.11083	1.60139
231.664	198.747	241.633	351.324		0.93598	0.802984	0.976257	1.41943
220.616	206.853	279.06	362.922		0.891341	0.835737	1.12747	1.46629
233.269	239.091	262.892	364.517		0.942464	0.965987	1.06214	1.47274
216.283	217.746	257.543	395.368		0.873836	0.879747	1.04054	1.59738
223.327	240.511	227.073	365.713		0.902295	0.971722	0.91743	1.47757
218.307	214.84	302.908	418.481		0.882012	0.868005	1.22382	1.69076
281.683	207.778	257.108	404.164		1.13807	0.839474	1.03878	1.63292
206.706	198.699	261.643	392.888		0.835144	0.802793	1.0571	1.58736
206.116	183.585	264.301	406.115		0.832758	0.741726	1.06784	1.6408
212.366	211.091	285.929	398.475		0.858011	0.852859	1.15522	1.60993
215.024	219.593	257.018	351.083		0.868748	0.887209	1.03841	1.41846
200.719	207.989	335.384	367.952		0.810955	0.840325	1.35503	1.48661
215.47	192.317	286.257	447.278		0.870552	0.777008	1.15655	1.80711
237.933	186.853	257.021	347.716		0.961308	0.754931	1.03843	1.40485
231.484	191.529	259.421	395.24		0.935252	0.773824	1.04812	1.59686
203.022	221.9	311.471	356.897		0.820256	0.89653	1.25842	1.44195
185.153	192.235	285.192	410.687		0.748064	0.776676	1.15225	1.65928
199.897	198.853	260.011	347.536		0.80763	0.803413	1.05051	1.40413
202.811	193.062	259.654	368.601		0.819406	0.780015	1.04907	1.48924
209.871	190.927	252.057	384.476		0.847931	0.771391	1.01837	1.55338
231.58	206.441	262.641	386.952		0.935639	0.83407	1.06113	1.56338
239.404	218.686	228.731	362.994		0.967251	0.883545	0.92413	1.46658
209.262	233.99	336.413	359.886		0.845467	0.945376	1.35919	1.45403
216.871	194.693	282.251	301.446		0.876213	0.786607	1.14036	1.21792
237.027	188.203	233.038	348.496		0.957647	0.760386	0.941529	1.40801
202.6	208.312	303.008	388.096		0.818553	0.841632	1.22422	1.568
218.687	192.437	273.837	352.392		0.88355	0.777492	1.10637	1.42375
213.6	208.343	274.708	388.654		0.862994	0.841757	1.10989	1.57026
209.266	201.521	254.76	370.212		0.845486	0.814193	1.02929	1.49575
214.863	205.768	283.676	406.151		0.8681	0.831351	1.14612	1.64095
216.092	200.043	236.298	409.955		0.873063	0.808223	0.954701	1.65632
223.239	198.522	259.309	358.441		0.90194	0.802078	1.04767	1.44819
217.033	197.763	249.239	443.487		0.876866	0.799009	1.00699	1.79179
230.182	198.814	279.245	400.24		0.929991	0.803257	1.12822	1.61707
193.313	207.343	270.97	412.335		0.781033	0.837715	1.09478	1.66593
206.764	182.962	273.636	398.21		0.835375	0.739211	1.10556	1.60887
207.962	205.786	237.748	365.983		0.840217	0.831427	0.960558	1.47866
202.68	204.153	281.01	368.681		0.818878	0.824827	1.13535	1.48956
231.443	206.291	270.466	373.717		0.935086	0.833465	1.09275	1.50991
235.567	188.099	251.622	350.982		0.951749	0.759966	1.01662	1.41805
216.83	190.007	234.255	301.506		0.876047	0.767676	0.946446	1.21816
202.635	191.808	326.262	362.6		0.818696	0.774952	1.31818	1.46499
194.302	216.185	321.26	398.382		0.785026	0.873438	1.29797	1.60956
205.558	360.984	293.329	380.905		0.830504	1.45846	1.18512	1.53895
208.53	198.727	298.056	346.618		0.84251	0.802905	1.20422	1.40042
219.39	225.082	235.459	377.269		0.886389	0.909384	0.951313	1.52426
209.393	208.366	238.776	439.806		0.845998	0.84185	0.964712	1.77692
205.293	223.481	340.362	395.391		0.829432	0.902919	1.37515	1.59747
233.246	213.144	238.125	367.168		0.942372	0.861153	0.962083	1.48345
192.847	196.425	242.451	387.178		0.779148	0.793606	0.97956	1.56429
212.41	194.881	265.211	368.002		0.858186	0.787367	1.07152	1.48681
230.9	195.586	285.854	322.439		0.93289	0.790213	1.15492	1.30273
205.089	215.182	246.975	361.621		0.828609	0.869386	0.99784	1.46104
218.613	184.328	273.061	355.827		0.88325	0.744728	1.10323	1.43763
218.21	199.469	252.14	405.161		0.881619	0.805904	1.01871	1.63695
218.888	218.648	283.245	372.885		0.884362	0.88339	1.14438	1.50654
231.026	237.064	412.205	381.926		0.933402	0.957794	1.66541	1.54307
224.331	202.899	250.179	417.605		0.90635	0.819762	1.01079	1.68722
210.87	226.654	288.679	368.196		0.851967	0.915735	1.16633	1.4876
253.822	196.439	223.676	367.918		1.0255	0.793661	0.903705	1.48648
196.823	207.494	450.447	395.723		0.795213	0.838324	1.81991	1.59882
210.69	209.423	244.808	431.07		0.851239	0.84612	0.989082	1.74163
192.771	196.55	256.753	383.362		0.778841	0.79411	1.03734	1.54887
219.83	206.177	305.684	379.079		0.888166	0.833006	1.23504	1.53157
235.33	230.069	265.19	342.848		0.95079	0.929535	1.07143	1.38519
189.015	247.922	310.371	385.387		0.763666	1.00166	1.25397	1.55706
209.464	211.119	233.609	363.974		0.846284	0.85297	0.943837	1.47054
236.801	218.112	229.005	465.565		0.956733	0.881223	0.925235	1.88099
204.103	226.095	292.756	489.372		0.824627	0.913479	1.18281	1.97718
226.466	197.42	273.149	345.355		0.914976	0.797625	1.10359	1.39532
214.738	243.886	253.847	427.195		0.867593	0.985357	1.0256	1.72597
224.636	203.205	255.107	356.925		0.907582	0.820999	1.03069	1.44206
219.713	193.049	327.155	389.824		0.887692	0.779963	1.32179	1.57498
206.33	194.695	286.975	383.856		0.833621	0.786613	1.15945	1.55087
238.721	201.617	248.304	455.539		0.964489	0.814583	1.00321	1.84049
217.829	214.22	261.31	370.781		0.880082	0.8655	1.05576	1.49804
218.836	202.549	355.447	426.304		0.884149	0.818346	1.43609	1.72237
222.247	218.359	301.448	363.166		0.897933	0.882223	1.21792	1.46728
223.474	241.94	246.638	378.278		0.90289	0.977496	0.996475	1.52833
227.06	211.251	332.223	373.383		0.917376	0.853505	1.34226	1.50856
211.613	185.11	276.576	358.465		0.854967	0.747887	1.11743	1.44828
204.538	203.053	229.483	394.399		0.826383	0.820382	0.927165	1.59347
212.012	214.449	258.363	349.031		0.856581	0.866425	1.04385	1.41017
210.078	220.503	305.859	378.518		0.848767	0.890887	1.23574	1.5293
208.601	204.201	326.908	380.88		0.842797	0.825022	1.32079	1.53885
193.773	212.499	264.382	402.59		0.782891	0.858546	1.06817	1.62656
221.786	223.876	217.103	415.5		0.896067	0.904514	0.877148	1.67872
223.374	211.287	246.857	333.52		0.902485	0.853652	0.997361	1.3475
201.201	193.846	248.695	394.976		0.812902	0.783186	1.00479	1.5958
205.149	243.487	262.38	381.269		0.828852	0.983747	1.06008	1.54042
207.583	218.147	260.164	408.786		0.838684	0.881367	1.05113	1.65159
221.85	223.57	251.982	398.894		0.896329	0.903275	1.01807	1.61163
207.041	243.02	262.329	397.296		0.836496	0.981858	1.05987	1.60517
192.765	196.237	263.449	339.605		0.778815	0.792844	1.0644	1.37209
242.071	205.783	236.742	372.652		0.978026	0.831411	0.956493	1.5056
216.721	206.592	280.013	379.696		0.875606	0.834681	1.13132	1.53406
223.48	219.529	274.621	413.122		0.902911	0.88695	1.10953	1.66911
221.485	380.066	297.955	362.742		0.894854	1.53556	1.20381	1.46557
211.904	226.277	304.132	385.708		0.856145	0.914212	1.22877	1.55835
214.357	187.208	294.812	373.33		0.866055	0.756365	1.19111	1.50834
210.4	201.545	276.446	366.022		0.850065	0.814292	1.11691	1.47881
235.208	229.196	287.133	363.15		0.950297	0.926009	1.16009	1.46721
216.457	200.82	224.425	325.118		0.874537	0.81136	0.906732	1.31356
228.589	210.99	264.002	313.765		0.923553	0.852452	1.06663	1.26768
224.618	210.787	257.728	406.407		0.907511	0.851631	1.04128	1.64198
219.983	279.014	282.324	362.206		0.888783	1.12728	1.14066	1.4634
215.321	210.872	292.621	415.776		0.869949	0.851972	1.18226	1.67984
204.963	204.651	340.376	340.87		0.828098	0.826838	1.3752	1.3772
204.894	215.667	269.761	399.068		0.82782	0.871348	1.0899	1.61233
249.863	220.783	275.142	360.758		1.00951	0.892015	1.11164	1.45755
251.175	192.05	257.376	404.721		1.01481	0.77593	1.03986	1.63517
233.13	205.045	235.438	389.068		0.941903	0.82843	0.951226	1.57193
221.955	227.143	255.758	352.711		0.89675	0.917713	1.03333	1.42504
220.931	244.475	239.935	373.579		0.892616	0.987737	0.969394	1.50935
210.887	228.419	312.672	461.397		0.852033	0.922866	1.26327	1.86415
224.825	200.596	264.364	359.958		0.908346	0.810458	1.06809	1.45432
223.937	193.449	257.94	379.838		0.90476	0.78158	1.04214	1.53463
221.148	196.271	329.688	349.14		0.893491	0.792983	1.33202	1.41061
236.753	239.956	252.54	367.321		0.956539	0.969481	1.02032	1.48406
229.256	230.476	232.065	365.451		0.926248	0.931179	0.9376	1.47651
231.043	198.007	237.34	371.121		0.933468	0.799994	0.958909	1.49942
230.542	203.13	238.786	372.26		0.931444	0.820694	0.964753	1.50402
201.916	194.999	239.091	359.629		0.81579	0.787844	0.965984	1.45299
225.665	196.165	280.733	390.003		0.91174	0.792554	1.13423	1.5757
240.575	197.077	264.866	411.304		0.971979	0.79624	1.07012	1.66177
237.418	208.13	288.134	354.248		0.959224	0.840895	1.16413	1.43125
210.847	200.637	241.335	344.227		0.851871	0.810623	0.97505	1.39076
248.05	205.466	293.249	352.797		1.00218	0.830132	1.1848	1.42538
216.356	194.588	280.335	420.073		0.874129	0.786183	1.13262	1.6972
209.582	183.301	324.68	371.277		0.84676	0.740581	1.31178	1.50005
237.388	188.739	273.454	382.937		0.959103	0.76255	1.10482	1.54716
222.824	223.993	240.562	379.462		0.900263	0.904986	0.971927	1.53312
217.035	211.636	241.863	348.461		0.876873	0.855059	0.977184	1.40787
225.64	217.845	244.53	383.227		0.911638	0.880148	0.987959	1.54833
209.089	256.765	271.471	357.511		0.84477	1.03739	1.09681	1.44443
216.607	191.044	264.596	365.408		0.875146	0.771862	1.06903	1.47634
230.166	195.192	258.568	378.759		0.929926	0.788621	1.04468	1.53028
232.107	228.956	254.435	386.376		0.937767	0.925036	1.02798	1.56105
233.813	219.216	318.061	346.863		0.94466	0.885687	1.28504	1.40141
225.543	188.878	283.483	337.341		0.911249	0.763114	1.14534	1.36294
235.701	202.999	269.742	351.622		0.952287	0.820163	1.08982	1.42064
240.697	194.462	211.045	355.668		0.972475	0.785673	0.852671	1.43698
213.89	195.766	251.793	403.393		0.864169	0.790942	1.0173	1.6298
224.329	205.849	218.758	348.713		0.906343	0.831678	0.883836	1.40888
228.045	213.849	253.333	374.893		0.921356	0.864002	1.02353	1.51466
225.877	207.314	293.949	397.242		0.912596	0.8376	1.18762	1.60495
273.582	192.912	273.723	383.22		1.10534	0.779409	1.10591	1.5483
252.632	188.641	275.822	387.546		1.0207	0.762154	1.11439	1.56578
223.228	195.956	239.318	378.669		0.901896	0.791708	0.966902	1.52991
227.257	245.869	290.207	368.239		0.918173	0.993371	1.17251	1.48778
230.142	209.611	260.304	380.821		0.929829	0.846877	1.05169	1.53861
218.967	245.235	269.809	363.498		0.884679	0.99081	1.09009	1.46862
219.275	196.931	267.506	373.181		0.885922	0.795649	1.08079	1.50774
217.439	189.69	271.746	348.462		0.878506	0.766395	1.09792	1.40787
230.149	321.651	236.882	337.58		0.929858	1.29955	0.957059	1.3639
247.508	210.671	284.891	300.348		0.999993	0.851161	1.15103	1.21348
245.459	237.152	371.294	399.105		0.991713	0.958152	1.50012	1.61248
230.754	199.991	267.367	335.287		0.932301	0.808012	1.08023	1.35464
233.259	193.349	265.997	363.654		0.942423	0.781175	1.07469	1.46925
234.923	201.541	287.509	364.338		0.949145	0.814276	1.16161	1.47201
230.437	202.506	261.713	350.124		0.93102	0.818172	1.05739	1.41458
242.664	205.033	733.683	422.872		0.980421	0.828382	2.96426	1.7085
228.245	225.405	334.668	350.156		0.922165	0.91069	1.35214	1.41471
246.185	210.218	218.105	365.011		0.994646	0.84933	0.881197	1.47473
248.355	201.125	295.195	412.891		1.00342	0.812593	1.19266	1.66818
211.15	195.698	283.575	393.33		0.853096	0.790669	1.14571	1.58915
293.367	221.575	252.171	361.422		1.18527	0.895218	1.01883	1.46023
353.25	189.902	261.579	396.537		1.42722	0.767251	1.05684	1.6021
331.006	191.841	292.663	346.945		1.33734	0.775082	1.18243	1.40174
317.4	208.892	273.524	349.487		1.28237	0.843974	1.1051	1.41201
314.202	206.345	257.095	358.902		1.26945	0.833684	1.03873	1.45005
312.702	194.396	254.666	410.136		1.26339	0.785406	1.02891	1.65705
307.035	200.963	240.701	367.872		1.24049	0.811939	0.972488	1.48629
316.214	206.615	261.015	370.218		1.27758	0.834773	1.05456	1.49577
322.318	194.306	243.691	321.605		1.30224	0.785043	0.98457	1.29936
311.492	199.935	264.302	377.954		1.2585	0.807785	1.06784	1.52702
332.779	226.802	257.715	367.19		1.34451	0.916335	1.04123	1.48354
394.38	213.117	235.738	370.593		1.59339	0.861044	0.952438	1.49728
316.96	201.671	287.338	403.641		1.28059	0.8148	1.16091	1.63081
340.553	250.016	247.533	345.982		1.37592	1.01012	1.00009	1.39785
306.878	214.543	330.705	385.151		1.23986	0.866806	1.33613	1.5561
308.924	215.453	286.86	419.157		1.24813	0.870481	1.15898	1.69349
328.075	206.101	247.882	359.02		1.3255	0.832698	1.0015	1.45053
350.544	209.507	277.012	392.869		1.41628	0.84646	1.11919	1.58728
317.671	211.977	250.324	339.426		1.28347	0.856437	1.01137	1.37136
364.802	178.174	250.66	363.386		1.47389	0.719864	1.01273	1.46817
318.862	194.057	253.864	363.149		1.28828	0.784037	1.02567	1.46721
316.805	185.313	264.64	391.893		1.27997	0.748708	1.06921	1.58334
307.451	218.121	260.47	338.119		1.24218	0.881261	1.05236	1.36608
340.312	211.781	227.27	385.146		1.37494	0.855646	0.918227	1.55608
317.868	194.966	290.669	359.231		1.28426	0.787708	1.17437	1.45138
332.515	179.187	282.787	440.714		1.34344	0.723958	1.14253	1.78059
312.124	176.637	246.006	360.544		1.26106	0.713654	0.993924	1.45669
312.875	189.565	349.491	342.73		1.26409	0.765889	1.41203	1.38471
325.921	224.673	234.881	354.41		1.3168	0.907733	0.948975	1.4319
349.66	248.641	286.149	367.146		1.41271	1.00457	1.15611	1.48336
308.256	206.853	283.903	349.794		1.24543	0.835735	1.14704	1.41325
296.647	202.87	296.788	383.467		1.19853	0.819645	1.1991	1.5493
345.351	204.952	275.477	421.286		1.3953	0.828056	1.11299	1.70209
293.355	209.052	273.017	377.201		1.18522	0.844622	1.10305	1.52398
298.375	196.787	248.754	379.718		1.20551	0.795068	1.00503	1.53415
299.147	191.307	292.415	347.439		1.20863	0.772927	1.18143	1.40374
305.193	203.732	234.478	386.207		1.23305	0.823126	0.947348	1.56037
320.47	206.953	254.693	367.69		1.29477	0.836141	1.02902	1.48556
323.016	213.277	269.26	364.268		1.30506	0.861692	1.08788	1.47173
306.74	204.2	307.692	369.096		1.2393	0.825019	1.24315	1.49124
290.497	204.176	273.95	373.365		1.17368	0.824922	1.10682	1.50849
287.065	197.489	291.128	379.104		1.15981	0.797905	1.17623	1.53167
321.07	247.141	309.272	364.59		1.2972	0.998508	1.24953	1.47303
330.454	190.904	259.652	351.907		1.33511	0.771298	1.04906	1.42179
361.854	183.056	336.607	363.925		1.46198	0.73959	1.35997	1.47035
339.763	203.538	263.313	425.777		1.37272	0.822341	1.06385	1.72024
290.895	200.685	246.091	377.028		1.17528	0.810816	0.994267	1.52328
287.464	209.346	293.442	341.547		1.16142	0.845807	1.18558	1.37993
365.491	205.396	298.452	429.177		1.47667	0.829848	1.20582	1.73398
403.518	198.733	266.598	343.676		1.63031	0.80293	1.07712	1.38853
321.894	278.12	341.29	400.898		1.30053	1.12367	1.37889	1.61972
288.496	187.337	325.399	301.465		1.16559	0.756886	1.31469	1.21799
306.233	203.646	314.086	395.344		1.23725	0.82278	1.26899	1.59729
306.978	194.729	265.752	342.571		1.24027	0.786754	1.0737	1.38407
286.625	186.323	295.483	354.639		1.15803	0.752789	1.19382	1.43283
280.641	178.007	291.118	351.283		1.13386	0.719192	1.17619	1.41927
268.409	197.254	253.773	336.884		1.08444	0.796955	1.0253	1.36109
289.82	194.256	270.326	362.745		1.17094	0.784842	1.09218	1.46558
278.656	201.297	366.621	383.271		1.12584	0.813287	1.48124	1.54851
266.013	203.802	269.442	387.269		1.07476	0.823411	1.08861	1.56466
311.119	204.864	267.49	325.415		1.257	0.827701	1.08072	1.31475
288.621	208.996	338.797	344.391		1.1661	0.844395	1.36882	1.39142
320.355	200.009	302.194	378.413		1.29431	0.808086	1.22094	1.52888
278.302	198.048	286.735	400.666		1.12441	0.800161	1.15848	1.61879
293.695	193.709	240.275	342.425		1.1866	0.78263	0.970769	1.38348
299.093	234.244	584.083	345.8		1.20841	0.946402	2.35983	1.39712
297.693	192.154	264.578	350.005		1.20275	0.776347	1.06896	1.4141
312.17	199.493	291.873	390.216		1.26124	0.805998	1.17924	1.57657
308.254	225.692	296.999	392.862		1.24542	0.911852	1.19995	1.58726
361.486	199.93	324.76	341.668		1.46049	0.807765	1.31211	1.38042
263.115	224.31	282.32	365.621		1.06305	0.906266	1.14064	1.4772
280.247	191.484	272.115	374.542		1.13226	0.773643	1.09941	1.51324
302.433	217.39	251.06	360.396		1.2219	0.878307	1.01434	1.45609
317.295	192.978	490.727	354.098		1.28195	0.779679	1.98266	1.43064
280.163	217.925	245.908	377.684		1.13192	0.880469	0.993529	1.52594
352.131	189.898	249.305	354.956		1.4227	0.767232	1.00725	1.43411
306.107	193.998	292.175	384.216		1.23674	0.783797	1.18046	1.55232
293.174	221.698	434.444	378.62		1.18449	0.895712	1.75526	1.52972
258.772	221.53	261.877	336.459		1.0455	0.895035	1.05804	1.35937
287.12	274.66	296.419	408.626		1.16003	1.10969	1.19761	1.65095
283.276	189.038	245.853	404.841		1.14451	0.763761	0.993307	1.63566
344.503	190.55	269.46	371.854		1.39188	0.769866	1.08868	1.50238
277.098	225.115	263.375	361.871		1.11954	0.90952	1.0641	1.46205
374.763	229.824	288.959	348.168		1.51413	0.928545	1.16746	1.40668
266.04	298.749	339.156	371.503		1.07487	1.20702	1.37027	1.50096
269.093	228.128	364.367	362.862		1.0872	0.921693	1.47213	1.46605
433.32	235.32	309.08	349.247		1.75072	0.950751	1.24876	1.41104
278.901	200.29	329.352	332.554		1.12683	0.809219	1.33066	1.3436
288.684	204.572	309.906	357.988		1.16635	0.826522	1.25209	1.44636
311.883	214.099	315.686	374.069		1.26008	0.865011	1.27545	1.51133
259.125	211.133	348.552	357.392		1.04693	0.853029	1.40823	1.44395
328.57	195.167	272.694	356.664		1.3275	0.78852	1.10175	1.44101
880.217	198.037	388.767	368.44		3.55629	0.800116	1.57071	1.48859
1257.31	229.938	292.305	330.075		5.07983	0.929005	1.18098	1.33358
273.316	209.148	298.018	374.948		1.10426	0.845009	1.20407	1.51488
276.889	243.837	274.477	353.617		1.1187	0.985161	1.10895	1.4287
268.631	208.768	317.106	393.8		1.08533	0.843474	1.28119	1.59105
276.798	228.052	266.997	413.851		1.11833	0.921384	1.07873	1.67206
267.628	198.227	314.062	357.101		1.08128	0.800883	1.26889	1.44277
246.623	233.576	309.202	390.518		0.996418	0.943704	1.24925	1.57778
273.342	264.48	256.104	344.95		1.10437	1.06856	1.03472	1.39368
310.938	376.103	285.411	372.496		1.25626	1.51955	1.15313	1.50497
257.095	180.942	314.038	362.696		1.03872	0.731048	1.26879	1.46538
311.455	253.546	261.303	371.741		1.25835	1.02439	1.05573	1.50192
246.104	187.036	252.692	354.705		0.994319	0.755669	1.02094	1.43309
299.667	200.392	305.784	368.359		1.21073	0.80963	1.23544	1.48826
563.352	201.178	274.392	358.38		2.27608	0.812807	1.10861	1.44794
289.717	209.222	340.624	376.524		1.17053	0.845306	1.3762	1.52125
509.369	207.346	262.415	335.183		2.05797	0.837728	1.06022	1.35422
268.835	202.225	260.568	384.868		1.08616	0.817036	1.05276	1.55496
274.684	238.202	430.322	356.122		1.10979	0.962394	1.73861	1.43882
265.269	297.062	306.052	315.325		1.07175	1.2002	1.23652	1.27399
258.828	201.717	255.116	421.624		1.04573	0.814985	1.03073	1.70346
266.369	234.583	302.617	330.888		1.07619	0.947772	1.22265	1.33687
309.035	219.863	269.682	389.068		1.24857	0.888298	1.08958	1.57193
685.568	198.2	293.513	351.891		2.76986	0.800775	1.18586	1.42172
308.456	252.283	322.015	314.299		1.24623	1.01928	1.30102	1.26984
277.893	224.796	293.592	395.018		1.12276	0.90823	1.18618	1.59597
251.365	184.915	285.154	381.232		1.01557	0.747101	1.15209	1.54027
252.382	202.275	286.708	363.42		1.01969	0.817241	1.15837	1.4683
273.961	203.417	293.888	336.952		1.10687	0.821854	1.18738	1.36137
239.747	209.664	303.672	389.013		0.968637	0.847095	1.22691	1.57171
239.868	241.571	265.416	326.181		0.969126	0.976004	1.07234	1.31785
243.186	199.906	341.235	331.451		0.982528	0.807668	1.37867	1.33914
279.319	216.542	341.67	384.291		1.12852	0.874881	1.38043	1.55263
252.646	181.676	300.581	395.285		1.02075	0.734013	1.21442	1.59705
547.668	226.884	334.283	458.274		2.21271	0.916667	1.35058	1.85154
261.55	202.986	285.032	340.003		1.05673	0.820113	1.1516	1.37369
293.231	203.665	342.786	336.163		1.18472	0.822855	1.38494	1.35818
463.042	200.598	285.448	354.138		1.8708	0.810466	1.15328	1.4308
329.88	223.024	244.032	369.448		1.33279	0.901069	0.98595	1.49266
266.13	211.825	282.48	385.896		1.07523	0.855825	1.14129	1.55911
263.422	210.251	302.136	403.264		1.06429	0.849465	1.2207	1.62928
317.621	232.045	305.972	332.29		1.28327	0.937519	1.2362	1.34253
249.908	200.956	287.01	374.608		1.00969	0.811909	1.15959	1.51351
233.005	232.365	260.789	334.323		0.941395	0.938809	1.05365	1.35074
246.07	229.097	296.535	371.562		0.994182	0.925608	1.19807	1.5012
236.375	216.486	332.407	349.737		0.955011	0.874656	1.34301	1.41302
310.249	215.004	247.93	388.832		1.25348	0.868666	1.0017	1.57097
537.841	213.112	219.327	396.849		2.17301	0.861024	0.886133	1.60337
262.791	219.008	325.477	391.037		1.06174	0.884845	1.31501	1.57988
248.47	193.174	300.726	430.436		1.00388	0.780471	1.21501	1.73907
246.666	235.98	285.823	386.007		0.996589	0.953417	1.15479	1.55956
601.3	216.773	281.948	370.905		2.4294	0.875814	1.13914	1.49855
259.945	207.678	267.837	348.929		1.05024	0.83907	1.08213	1.40976
643.221	240.609	280.113	319.192		2.59877	0.972119	1.13173	1.28961
241.347	237.921	282.138	351.744		0.975102	0.961259	1.1399	1.42113
294.739	211.134	403.378	368.488		1.19081	0.853031	1.62974	1.48878
254.778	187.233	304.965	333.735		1.02937	0.756467	1.23213	1.34837
244.776	207.518	376.047	402.145		0.988956	0.838423	1.51932	1.62476
240.229	190.494	368.484	349.395		0.970581	0.769642	1.48877	1.41164
273.153	203.982	353.891	377.078		1.1036	0.824137	1.4298	1.52349
254.527	218.847	278.014	352.822		1.02835	0.884193	1.12325	1.42548
231.488	278.163	314.18	366.967		0.935266	1.12384	1.26936	1.48263
267.422	200.669	335.966	366.562		1.08045	0.810753	1.35739	1.481
255.393	199.202	284.603	393.354		1.03185	0.804823	1.14987	1.58924
266.014	202.367	299.883	394.637		1.07476	0.817612	1.2116	1.59443
276.196	211.394	233.596	362.97		1.1159	0.854082	0.943784	1.46649
228.302	213.585	236.394	342.936		0.922397	0.862936	0.955087	1.38554
398.287	208.229	354.622	390.099		1.60917	0.841294	1.43276	1.57609
243.607	188.563	289.962	330.921		0.98423	0.76184	1.17152	1.337
244.921	217.744	269.752	364.556		0.989541	0.879739	1.08986	1.4729
358.283	204.28	317.809	348.184		1.44755	0.82534	1.28403	1.40675
335.815	204.658	386.245	329.885		1.35677	0.826869	1.56052	1.33281
320.445	217.249	370.636	409.435		1.29468	0.87774	1.49746	1.65422
260.124	231.76	303.33	377.844		1.05096	0.936368	1.22552	1.52658
263.827	203.807	328.924	368.129		1.06593	0.823429	1.32893	1.48733
280.02	208.444	343.727	324.552		1.13135	0.842164	1.38874	1.31127
300.602	203.366	352.694	350.486		1.2145	0.821648	1.42497	1.41605
310.409	212.139	416.643	340.204		1.25413	0.857091	1.68334	1.37451
236.385	204.989	323.736	420.012		0.955053	0.828206	1.30797	1.69695
272.385	203.643	335.227	401.821		1.1005	0.822767	1.3544	1.62346
247.762	211.15	274.495	422.295		1.00102	0.853097	1.10903	1.70617
242.006	213.326	274.464	363.258		0.977761	0.861887	1.1089	1.46765
242.329	212.602	302.798	390.369		0.979067	0.858963	1.22338	1.57719
220.188	202.276	255.163	386.256		0.889614	0.817243	1.03092	1.56057
235.964	226.637	358.308	360.837		0.953352	0.91567	1.44765	1.45787
293.824	200.993	345.88	405.164		1.18712	0.812059	1.39744	1.63696
255.68	201.417	250.422	407.317		1.03301	0.813774	1.01177	1.64566
253.569	207.969	276.94	366.311		1.02448	0.840246	1.1189	1.47998
232.751	197.668	321.847	401.764		0.940369	0.798626	1.30034	1.62322
248.739	236.444	317.215	358.635		1.00497	0.955291	1.28163	1.44897
248.449	182.145	257.628	362.879		1.00379	0.735909	1.04088	1.46612
235.518	253.535	334.099	353.333		0.951548	1.02434	1.34984	1.42755
265.89	188.246	306.993	396.563		1.07426	0.76056	1.24033	1.60221
266.295	237.106	348.413	489.167		1.0759	0.957967	1.40767	1.97635
579.445	195.102	313.28	438.43		2.3411	0.788258	1.26572	1.77136
221.514	205.469	343.108	358.097		0.894968	0.830145	1.38624	1.4468
237.486	234.171	273.784	329.701		0.959501	0.946106	1.10615	1.33207
227.046	199.73	351.148	332.293		0.917319	0.806957	1.41872	1.34254
273.234	187.156	228.653	391.039		1.10393	0.756154	0.923814	1.57989
278.378	232.6	255.201	384.642		1.12471	0.93976	1.03107	1.55405
224.274	194.317	296.906	366.274		0.906122	0.785089	1.19957	1.47983
277.713	223.46	242.061	337.008		1.12203	0.902834	0.977983	1.36159
221.483	238.906	230.127	408.482		0.894846	0.965237	0.929768	1.65037
230.296	226.004	233.081	463.12		0.93045	0.91311	0.941702	1.87112
249.751	201.666	251.057	367.245		1.00906	0.81478	1.01433	1.48376
300.624	197.329	264.438	348.263		1.21459	0.797258	1.06839	1.40707
267.295	209.993	362.826	350.483		1.07994	0.848421	1.46591	1.41603
221.267	244.441	272.976	386.093		0.893972	0.987601	1.10289	1.55991
237.849	190.702	264.008	347.253		0.960967	0.770483	1.06665	1.40299
258.011	213.866	265.835	351.744		1.04242	0.864072	1.07404	1.42113
254.663	223.061	242.599	393.264		1.0289	0.901222	0.98016	1.58888
243.955	206.295	319.238	381.578		0.985637	0.833481	1.2898	1.54167
231.492	217.76	206.721	456.522		0.935283	0.879803	0.835204	1.84446
229.714	196.286	250.112	443.841		0.928101	0.793041	1.01051	1.79323
251.227	228.148	229.341	327.662		1.01502	0.921772	0.926591	1.32384
214.001	204.533	271.961	326.414		0.864616	0.826364	1.09879	1.31879
287.912	192.684	215.915	359.413		1.16323	0.77849	0.872349	1.45211
263.375	194.272	213.998	359.62		1.0641	0.784904	0.864603	1.45295
220.525	201.254	247.707	351.305		0.890976	0.813114	1.0008	1.41935
226.993	238.855	247.947	355.759		0.917106	0.965031	1.00176	1.43735
237.525	185.908	225.207	357.712		0.959658	0.751114	0.909889	1.44524
227.427	199.192	238.44	429.116		0.918861	0.804785	0.963353	1.73373
246.387	239.316	203.367	432.098		0.995463	0.966896	0.821651	1.74578
250.812	204.332	270.542	346.203		1.01334	0.82555	1.09305	1.39874
246.637	217.907	274.592	368.249		0.996472	0.880398	1.10942	1.48782
234.037	194.776	197.229	363.764		0.945564	0.786941	0.796853	1.46969
239.555	220.648	241.3	378.213		0.96786	0.891471	0.974912	1.52807
271.433	214.799	208.393	382.59		1.09665	0.867838	0.841959	1.54576
247.917	204.24	210.387	386.1		1.00164	0.825178	0.850015	1.55994
239.621	237.075	285.845	343.424		0.968127	0.95784	1.15488	1.38751
243.204	207.304	239.604	343.866		0.982601	0.837558	0.968057	1.3893
224.362	187.812	226.752	374.398		0.906478	0.758806	0.916134	1.51266
233.401	329.52	273.509	326.875		0.942996	1.33134	1.10504	1.32065
236.053	239.336	273.65	361.059		0.953712	0.966976	1.10561	1.45877
228.396	175.001	215.641	374.221		0.922775	0.707048	0.871243	1.51194
218.174	218.936	241.995	376.228		0.881475	0.884555	0.977718	1.52005
228.906	185.815	241.015	327.236		0.924836	0.750739	0.97376	1.32211
224.887	244.39	281.203	345.004		0.908599	0.987396	1.13613	1.3939
239.609	233.34	194.473	394.936		0.968079	0.942751	0.785716	1.59563
256.532	244.568	193.494	414.409		1.03645	0.988114	0.781764	1.67431
227.829	207.571	264.203	352.926		0.920483	0.838638	1.06744	1.42591
243.818	238.125	213.351	341.96		0.985083	0.962083	0.861989	1.3816
233.592	211.137	206.88	344.846		0.943767	0.853046	0.835845	1.39326
242.79	219.045	196.993	355.44		0.980931	0.884993	0.7959	1.43606
225.931	216.975	212.655	386.688		0.912815	0.876631	0.859177	1.56231
223.739	237.452	183.922	369.482		0.903959	0.959362	0.743089	1.4928
292.838	182.51	239.059	348.361		1.18314	0.737383	0.965855	1.40746
231.738	208.845	288.416	368.097		0.936279	0.843786	1.16527	1.4872
239.456	185.225	332.103	323.396		0.967461	0.748353	1.34178	1.3066
268.503	222.768	247.335	408.122		1.08482	0.900035	0.999292	1.64891
266.592	230.125	213.574	382.808		1.07709	0.929762	0.862892	1.54663
276.866	243.347	201.322	382.053		1.11861	0.98318	0.813391	1.54358
301.364	541.406	196.969	360.159		1.21758	2.18741	0.795803	1.45513
250.474	232.77	192.726	336.777		1.01198	0.940445	0.778658	1.36066
242.585	232.156	197.819	433.615		0.980102	0.937967	0.799238	1.75191
221.561	227.343	185.771	355.073		0.895159	0.918519	0.750559	1.43458
230.754	199.187	189.011	405.893		0.932301	0.804762	0.763648	1.6399
389.642	207.915	196.814	418.774		1.57425	0.840025	0.795174	1.69195
335.924	183.91	175.745	339.81		1.35721	0.743042	0.710051	1.37291
232.515	215.405	191.75	355.672		0.939415	0.870289	0.774718	1.437
220.058	265.236	209.727	413.805		0.889089	1.07162	0.847347	1.67187
233.424	217.858	220.28	357.475		0.943091	0.880197	0.889983	1.44429
233.743	211.765	221.042	390.714		0.944378	0.855582	0.893063	1.57858
284.216	196.03	216.11	338.194		1.1483	0.792008	0.873138	1.36638
225.285	204.461	199.095	333.088		0.910204	0.82607	0.804393	1.34576
244.786	244.556	284.021	328.141		0.988996	0.988065	1.14751	1.32577
319.274	214.412	199.531	442.296		1.28994	0.866277	0.806152	1.78698
417.946	268.724	296.414	331.834		1.6886	1.08571	1.19758	1.34069
269.432	206.544	296.875	357.522		1.08857	0.834489	1.19945	1.44447
270.482	410.557	237.246	341.627		1.09281	1.65875	0.95853	1.38025
249.737	229.638	193.596	350.409		1.009	0.927793	0.782176	1.41574
225.599	253.83	177.435	351.519		0.911475	1.02554	0.71688	1.42022
270.549	195.436	190.08	346.453		1.09308	0.78961	0.767968	1.39975
471.393	233.028	233.572	408.779		1.90454	0.94149	0.943687	1.65157
330.946	231.258	214.734	431.152		1.3371	0.934338	0.867576	1.74196
227.818	277.441	204.289	418.953		0.920441	1.12093	0.825378	1.69267
224.426	210.238	209.01	362.917		0.906735	0.849411	0.844449	1.46627
226.234	223.27	209.498	372.221		0.914039	0.902066	0.846423	1.50386
244.52	198.336	310.425	335.085		0.98792	0.801324	1.25419	1.35382
237.955	209.151	191.584	359.119		0.961397	0.845022	0.774046	1.45093
239.06	205.544	261.555	398.012		0.965858	0.830446	1.05675	1.60806
240.999	210.892	220.052	369.874		0.973696	0.852055	0.889064	1.49438
260.748	263.258	245.136	353.419		1.05348	1.06362	0.99041	1.4279
223.077	218.729	192.973	417.001		0.901285	0.883717	0.779658	1.68478
284.154	250.39	221.782	359.014		1.14805	1.01164	0.896052	1.4505
233.038	193.46	285.896	329.397		0.941531	0.781626	1.15509	1.33085
248.432	235.216	197.287	363.311		1.00373	0.95033	0.797085	1.46786
233.775	224.376	296.768	357.221		0.944508	0.906533	1.19902	1.44326
227.638	206.747	247.76	399.797		0.919712	0.835308	1.00101	1.61528
228.793	242.811	182.422	376.214		0.92438	0.981014	0.737027	1.51999
234.429	237.742	252.261	357.301		0.94715	0.960535	1.0192	1.44358
212.243	230.22	209.281	406.776		0.857512	0.930145	0.845545	1.64348
234.863	210.468	221.322	388.5		0.948903	0.850343	0.894193	1.56963
215.223	241.392	192.178	694.309		0.869553	0.975281	0.776444	2.80517
231.428	221.911	272.005	368.426		0.935026	0.896575	1.09897	1.48853
212.135	224.227	229.846	352.313		0.857077	0.905932	0.928634	1.42343
220.943	225.257	322.579	339.154		0.892664	0.910094	1.3033	1.37027
227.976	221.768	209.881	368.688		0.921078	0.895996	0.847969	1.48959
232.619	260.028	241.239	376.801		0.939837	1.05058	0.974663	1.52236
213.611	216.518	188.763	365.602		0.863038	0.874785	0.762648	1.47712
218.904	187.462	178.138	381.001		0.884424	0.757391	0.719719	1.53933
231.489	264.203	196.547	393.847		0.935271	1.06744	0.794096	1.59124
265.105	237.174	239.734	358.172		1.07109	0.958239	0.968582	1.4471
241.018	201.027	232.79	392.637		0.973769	0.812197	0.940529	1.58635
230.025	191.747	188.54	382.459		0.929357	0.774705	0.761747	1.54523
245.852	248.49	183.334	374.82		0.993303	1.00396	0.740713	1.51436
227.988	228.271	195.251	365.802		0.921128	0.922271	0.78886	1.47793
220.632	215.535	245.761	343.932		0.891407	0.870815	0.992932	1.38957
223.587	208.928	222.109	392.63		0.903346	0.844119	0.897373	1.58632
243.633	274.365	220.071	346.683		0.984335	1.1085	0.889141	1.40068
220.699	223.803	235.305	394.226		0.891679	0.90422	0.950689	1.59277
256.591	208.719	187.433	353.778		1.03669	0.843275	0.757273	1.42935
231.626	251.61	229.206	336.595		0.935826	1.01657	0.926048	1.35993
257.521	197.58	239.009	370.746		1.04045	0.798272	0.965652	1.4979
226.859	228.16	192.14	374.513		0.916567	0.921822	0.776291	1.51312
216.396	211.646	249.899	371.632		0.874291	0.855102	1.00965	1.50148
220.015	190.875	260.123	362.064		0.888913	0.771181	1.05096	1.46283
232.211	261.052	216.882	390.275		0.938187	1.05471	0.876255	1.57681
239.882	225.086	189.812	397.075		0.969181	0.909403	0.766886	1.60428
215.633	293.893	270.797	372.626		0.87121	1.1874	1.09408	1.5055
246.428	213.497	263.654	342.973		0.99563	0.862578	1.06523	1.38569
222.708	278.511	255.188	416.365		0.899795	1.12525	1.03102	1.68222
252.526	228.134	193.579	349.615		1.02027	0.921716	0.782107	1.41253
211.204	194.866	192.171	346.574		0.853313	0.787305	0.776416	1.40024
338.236	211.692	237.925	382.61		1.36655	0.855285	0.961274	1.54584
240.94	219.6	275.87	347.922		0.973457	0.887236	1.11458	1.40569
240.514	212.429	246.533	335.245		0.971734	0.858266	0.996053	1.35447
225.191	233.817	244.469	406.52		0.909827	0.944675	0.987713	1.64244
213.353	226.862	258.409	353.657		0.861996	0.916576	1.04404	1.42886
223.942	210.712	200.91	427.38		0.90478	0.851329	0.811724	1.72672
216.23	212.161	213.639	315.322		0.873623	0.857181	0.863151	1.27398
232.833	224.512	203.998	344.666		0.940702	0.907081	0.824203	1.39253
247.768	191.092	236.892	356.029		1.00104	0.772059	0.9571	1.43844
227.096	210.891	188.855	350.973		0.917523	0.85205	0.763021	1.41801
245.529	243.512	365.644	343.715		0.991998	0.983846	1.47729	1.38869
226.751	199.605	217.709	310.47		0.916127	0.806452	0.879596	1.25438
229.66	244.305	276.551	432.214		0.927882	0.987052	1.11733	1.74625
223.53	239.153	270.177	350.891		0.903117	0.966237	1.09158	1.41769
269.391	199.582	198.215	393.31		1.08841	0.806359	0.800835	1.58907
237.629	302.164	190.287	354.153		0.960078	1.22081	0.768807	1.43087
250.167	249.419	196.233	351.932		1.01074	1.00771	0.79283	1.42189
241.137	343.798	211.604	371.977		0.974252	1.38903	0.85493	1.50288
231.562	216.617	190.247	383.795		0.935565	0.875184	0.768642	1.55063
221.717	227.404	259.087	332.541		0.895789	0.918768	1.04678	1.34355
222.611	221.092	201.462	390.099		0.899403	0.893266	0.813956	1.57609
216.823	255.727	261.86	346.257		0.876018	1.0332	1.05798	1.39896
220.099	253.647	222.558	402.467		0.889251	1.02479	0.899187	1.62607
234.71	211.207	192.07	384.627		0.948283	0.853329	0.77601	1.55398
228.187	268.086	187.736	371.278		0.921931	1.08313	0.758497	1.50005
222.944	228.189	190.114	332.7		0.900746	0.921937	0.768106	1.34419
220.499	193.72	271.598	327.454		0.890869	0.782675	1.09732	1.32299
257.739	255.188	205.027	408.272		1.04133	1.03102	0.828357	1.64952
237.742	217.642	211.568	365.306		0.960534	0.879326	0.854785	1.47592
214.628	230.102	272.417	370		0.867147	0.929666	1.10063	1.49489
244.968	224.265	191.209	360.59		0.989731	0.906083	0.77253	1.45687
227.555	242.358	234.083	353.788		0.919379	0.979186	0.945752	1.42939
215.037	267.717	201.885	409.955		0.8688	1.08164	0.815664	1.65632
227.321	228.14	223.224	372.94		0.918432	0.921742	0.901877	1.50677
220.89	225.834	240.529	404.159		0.892447	0.912425	0.971796	1.6329
221.885	205.515	318.074	371.173		0.896469	0.830329	1.2851	1.49963
263.234	218.201	222.611	335.6		1.06353	0.881584	0.899402	1.3559
257.731	190.011	226.917	389.557		1.0413	0.76769	0.916799	1.57391
222.738	211.159	328.484	382.407		0.899914	0.853134	1.32715	1.54502
236.329	212.735	201.232	411.7		0.954827	0.859499	0.813024	1.66337
231.307	254.512	227.613	324.735		0.934535	1.02829	0.919611	1.31201
285.084	212.373	243.667	391.248		1.15181	0.858037	0.984475	1.58074
305.911	256.621	382.247	367.5		1.23596	1.03681	1.54437	1.48479
233.714	195.463	336.533	396.311		0.94426	0.789716	1.35967	1.60119
221.982	207.414	274.873	451.377		0.896862	0.838001	1.11055	1.82367
218.11	204.907	234.665	387.459		0.881216	0.827875	0.948103	1.56543
223.538	238.393	231.226	358.373		0.903146	0.963164	0.934209	1.44791
231.463	217.362	285.619	361.091		0.935167	0.878195	1.15397	1.45889
244.792	249.718	249.029	378.682		0.98902	1.00892	1.00614	1.52997
236.26	210.204	306.523	400.544		0.954546	0.849276	1.23843	1.61829
224.918	223.686	254.195	495.413		0.908723	0.903744	1.02701	2.00159
223.011	202.151	200.683	504.577		0.901019	0.816738	0.810809	2.03861
226.133	220.284	292.031	472.485		0.913631	0.889999	1.17988	1.90895
274.927	201.311	250.543	482.434		1.11077	0.813343	1.01225	1.94915
222.117	200.498	315.468	392.025		0.897406	0.810061	1.27457	1.58388
272.53	237.323	212.652	388.095		1.10109	0.958843	0.859165	1.568
225.557	212.479	300.16	388.956		0.911306	0.858467	1.21272	1.57148
228.439	217.906	202.889	351.487		0.922947	0.880393	0.819719	1.42009
266.69	205.764	291.608	487.04		1.07749	0.831338	1.17817	1.96776
253.141	198.374	202.897	556.392		1.02275	0.80148	0.819751	2.24796
271.453	278.329	249.243	408.487		1.09674	1.12451	1.007	1.65038
221.45	196.902	267.184	452.457		0.89471	0.795532	1.07949	1.82803
218.894	279.435	277.961	434.621		0.884386	1.12898	1.12303	1.75597
224.608	306.145	271.201	407.36		0.907472	1.2369	1.09572	1.64583
233.436	188.406	278.273	435.37		0.943137	0.761205	1.12429	1.759
235.354	221.899	198.77	458.374		0.950887	0.896524	0.803077	1.85194
209.683	194.839	258.745	475.422		0.847171	0.787198	1.04539	1.92082
241.244	220.186	355.187	397.405		0.974682	0.889606	1.43504	1.60561
225.185	247.42	317.44	441.542		0.909802	0.999637	1.28253	1.78394
211.017	235.332	397.522	410.363		0.85256	0.950797	1.60608	1.65797
241.718	266.115	396.96	386.063		0.9766	1.07517	1.60381	1.55979
231.385	227.339	408.33	466.967		0.93485	0.918504	1.64975	1.88666
212.987	214.578	329.02	544.6		0.860517	0.866946	1.32932	2.20032
229.448	290.682	345.818	446.716		0.927027	1.17442	1.39719	1.80484
251.992	252.154	272.75	499.549		1.01811	1.01876	1.10197	2.0183
225.278	281.125	344.575	415.881		0.910177	1.13581	1.39217	1.68026
237.873	243.815	296.187	492.24		0.961065	0.985071	1.19667	1.98877
210.099	217.686	270.122	391.345		0.848849	0.879504	1.09136	1.58113
246.277	227.826	290.123	438.514		0.995018	0.92047	1.17217	1.7717
228.085	305.428	286.709	508.474		0.921518	1.234	1.15837	2.05436
231.014	307.892	277.491	410.068		0.933351	1.24396	1.12113	1.65677
231.206	214.333	377.282	382.423		0.934126	0.865955	1.52431	1.54508
225.781	244.813	267.142	411.804		0.912209	0.989105	1.07932	1.66379
221.779	225.997	252.483	455.358		0.896042	0.913081	1.02009	1.83976
252.99	207.196	263.266	445.434		1.02214	0.837121	1.06366	1.79966
232.485	206.082	349.806	384.261		0.939295	0.832622	1.4133	1.55251
221.733	252.246	288.293	459.53		0.895856	1.01913	1.16477	1.85661
237.847	221.419	267.661	412.851		0.960961	0.894585	1.08142	1.66802
252.949	244.375	235.544	461.263		1.02197	0.987333	0.951653	1.86361
231.97	265.584	268.702	390.891		0.937214	1.07302	1.08562	1.57929
221.325	230.012	234.224	397.855		0.894208	0.929304	0.94632	1.60743
241.45	245.497	238.66	457.435		0.975516	0.991865	0.964244	1.84815
215.954	204.782	232.157	395.272		0.872507	0.827369	0.937969	1.59699
251.059	219.65	262.437	509.611		1.01434	0.88744	1.06031	2.05895
221.689	201.394	233.308	449.319		0.895676	0.813679	0.942619	1.81536
223.686	232.348	265.45	375.864		0.903745	0.938743	1.07248	1.51858
210.988	290.698	233.014	434.848		0.852443	1.17449	0.941433	1.75689
216.774	275.047	273.268	406.994		0.875821	1.11126	1.10407	1.64435
235.373	217.587	249.166	398.049		0.950963	0.879102	1.00669	1.60821
283.006	262.712	247.502	368.483		1.14341	1.06142	0.999969	1.48876
241.06	241.654	220.515	469.063		0.973941	0.976339	0.890934	1.89513
226.306	253.76	225.338	406.888		0.914329	1.02525	0.910418	1.64393
229.004	213.078	239.009	398.13		0.925231	0.860887	0.965654	1.60854
234.375	242.862	213.67	338.698		0.946932	0.981222	0.863278	1.36842
236.938	220.904	204.733	361.372		0.957285	0.892507	0.827169	1.46003
269.373	275.881	229.347	415.207		1.08833	1.11463	0.926617	1.67754
223.538	344.422	221.896	457.474		0.903146	1.39155	0.896515	1.84831
215.208	228.475	250.174	372.112		0.869493	0.923094	1.01076	1.50342
334.904	213.469	230.044	434.915		1.35309	0.862468	0.929432	1.75716
228.382	223.35	206.91	395.496		0.922718	0.902389	0.835966	1.5979
268.466	260.735	236.266	408.587		1.08467	1.05343	0.954573	1.65079
231.782	226.739	263.983	386.874		0.936454	0.91608	1.06655	1.56307
247.497	233.068	231.54	478.505		0.999947	0.94165	0.935477	1.93328
214.143	220.506	199.514	389.763		0.865191	0.890898	0.806084	1.57473
248.592	248.974	220.952	350.304		1.00437	1.00592	0.892701	1.41531
244.279	233.672	214.282	391.459		0.986948	0.94409	0.86575	1.58159
285.949	215.439	290.639	381.81		1.1553	0.870427	1.17425	1.5426
217.844	234.339	1155.82	329.655		0.880144	0.946788	4.66978	1.33188
239.882	224.521	211.909	402.946		0.969182	0.907117	0.856164	1.628
227.4	236.196	253.16	429.61		0.91875	0.954287	1.02283	1.73573
317.845	240.396	210.194	394.661		1.28417	0.971256	0.849236	1.59453
236.684	247.65	225.812	422.467		0.956262	1.00057	0.912334	1.70687
231.037	222.019	208.496	403.902		0.933447	0.897011	0.842376	1.63186
273.09	244.396	179.005	405.805		1.10335	0.987417	0.723223	1.63955
219.492	214.946	210.691	438.879		0.8868	0.868433	0.851244	1.77317
227.299	251.834	232.573	382.963		0.918342	1.01747	0.93965	1.54726
237.269	247.805	234.038	353.927		0.958625	1.00119	0.945568	1.42995
251.601	200.592	316.133	376.852		1.01653	0.810442	1.27726	1.52257
258.129	242.22	213.667	344.378		1.0429	0.978626	0.863266	1.39137
237.384	227.872	203.997	352.076		0.959089	0.920657	0.824199	1.42247
228.842	226.274	248.881	420.884		0.924578	0.914201	1.00554	1.70047
237.575	250.877	187.552	393.411		0.959859	1.0136	0.757757	1.58947
243.152	258.509	211.401	397.474		0.982391	1.04444	0.85411	1.60589
224.464	211.712	186.367	391.495		0.90689	0.855368	0.752966	1.58174
232.755	258.976	262.105	385.414		0.940387	1.04633	1.05897	1.55717
245.743	268.873	214.469	407.764		0.992859	1.08631	0.866507	1.64747
230.271	238.915	175.247	376.836		0.93035	0.965273	0.708039	1.52251
245.951	213.431	254.771	385.757		0.993703	0.862314	1.02934	1.55855
213.11	240.63	222.435	400.964		0.861016	0.972205	0.898691	1.61999
230.287	208.428	188.379	366.237		0.930414	0.842099	0.761097	1.47968
224.537	230.496	194.057	395.451		0.907182	0.931259	0.784039	1.59772
224.485	240.838	215.053	341.048		0.906972	0.973042	0.868867	1.37792
230.713	207.079	212.422	430.003		0.932137	0.836648	0.858235	1.73732
235.48	223.096	191.209	355.058		0.951396	0.901362	0.772529	1.43452
234.739	234.454	184.905	378.213		0.948404	0.94725	0.747062	1.52807
239.719	230.701	183.595	453.899		0.968523	0.932089	0.741769	1.83386
263.08	216.145	197.657	396.739		1.06291	0.873277	0.798582	1.60292
235.614	224.412	196.571	316.844		0.951936	0.906679	0.794194	1.28013
223.525	230.546	220.381	319.707		0.903095	0.931462	0.890393	1.2917
230.138	218.533	184.344	364.46		0.929813	0.882926	0.744795	1.4725
291.556	233.549	192.829	359.978		1.17796	0.943593	0.779077	1.4544
230.037	240.825	209.288	345.442		0.929406	0.972989	0.845572	1.39567
227.983	227.445	187.78	371.156		0.921106	0.918932	0.758677	1.49956
221.763	230.547	178.486	447.774		0.895976	0.931464	0.721125	1.80911
226.233	222.144	202.345	372.56		0.914036	0.897517	0.817522	1.50523
245.023	246.973	199.638	317.199		0.98995	0.997829	0.806585	1.28156
231.655	256.005	174.272	349.849		0.935943	1.03432	0.704102	1.41348
253.941	222.247	239.704	462.807		1.02598	0.897932	0.968463	1.86985
247.873	255.986	204.476	408.1		1.00147	1.03425	0.826132	1.64882
259.532	249.844	281.635	387.755		1.04857	1.00943	1.13787	1.56662
232.893	273.538	185.138	410.71		0.940942	1.10516	0.748002	1.65937
220.297	263.82	191.353	403.046		0.890051	1.0659	0.773111	1.6284
228.01	307.656	200.372	334.264		0.921216	1.243	0.809552	1.35051
259.393	234.334	192.869	422.573		1.04801	0.946766	0.779238	1.7073
225.943	223.209	191.698	390.672		0.912864	0.901818	0.774506	1.57841
223.037	225.302	198.087	366.643		0.901122	0.910273	0.800321	1.48133
242.132	231.514	218.931	401.319		0.97827	0.935373	0.884533	1.62142
226.031	241.268	214.047	397.245		0.913221	0.974782	0.864803	1.60496
238.018	249.55	223.163	359.095		0.961652	1.00824	0.901632	1.45083
255.234	215.288	201.773	373.602		1.03121	0.869815	0.815212	1.50944
236.376	253.438	196.994	395.351		0.955016	1.02395	0.795902	1.59732
222.859	300.827	232.051	361.999		0.900403	1.21541	0.93754	1.46256
273.034	245.005	250.59	385.139		1.10312	0.98988	1.01244	1.55605
225.181	231.117	225.192	341.649		0.909786	0.933767	0.909831	1.38034
251.832	227.727	196.153	354.705		1.01746	0.920071	0.792504	1.43309
247.04	249.741	294.754	380.543		0.9981	1.00901	1.19088	1.53748
242.257	241.223	210.662	364.854		0.978778	0.974599	0.851126	1.4741
243.074	264.578	172.34	381.426		0.982078	1.06896	0.696294	1.54105
273.387	242.143	188.037	340.841		1.10455	0.978315	0.759713	1.37708
241.969	238.159	179.544	359.703		0.977615	0.962221	0.725402	1.45329
259.384	227.432	181.286	302.113		1.04797	0.918879	0.732439	1.22061
224.114	238.615	225.186	335.895		0.905473	0.964061	0.909807	1.3571
226.138	216.899	183.401	401.932		0.913652	0.876325	0.740983	1.6239
222.443	263.896	203.194	342.897		0.898724	1.0662	0.820951	1.38539
228.617	255.111	237.658	309.793		0.923667	1.03071	0.960195	1.25164
238.551	269.718	185.569	411.441		0.963802	1.08973	0.749745	1.66232
231.33	237.047	177.826	433.896		0.934628	0.957727	0.718459	1.75305
244.72	233.511	187.235	394.523		0.988727	0.943439	0.756473	1.59397
237.273	247.091	194.689	373.355		0.958641	0.998306	0.786591	1.50844
238.562	279.059	216.152	360.287		0.963846	1.12746	0.873305	1.45565
255.17	241.16	198.791	402.12		1.03095	0.974346	0.803163	1.62466
262.878	228.462	197.918	380.786		1.06209	0.92304	0.799635	1.53847
265.763	261.801	279.789	328.365		1.07375	1.05774	1.13041	1.32667
251.646	247.831	226.694	345.147		1.01671	1.0013	0.915899	1.39448
245.809	246.404	258.784	369.787		0.993129	0.99553	1.04555	1.49403
241.776	261.573	192.509	408.05		0.976835	1.05682	0.777784	1.64862
242.84	290.408	199.196	314.348		0.981133	1.17332	0.804799	1.27004
226.909	295.854	185.452	381.666		0.916765	1.19532	0.749271	1.54202
255.743	215.345	209.568	401.616		1.03326	0.870044	0.846707	1.62262
272.042	256.311	199.644	397.905		1.09911	1.03556	0.806609	1.60763
299.583	268.139	253.807	440.805		1.21039	1.08335	1.02544	1.78096
317.345	231.86	245.907	333.394		1.28215	0.936769	0.993525	1.34699
258.385	222.14	223.091	360.466		1.04394	0.8975	0.901343	1.45637
265.39	229.515	220.86	332.814		1.07224	0.927294	0.892329	1.34465
242.061	237.052	217.019	356.006		0.977983	0.957747	0.876807	1.43835
258.515	240.972	223.37	335.8		1.04446	0.973585	0.902467	1.35671
276.952	217.241	222.222	339.361		1.11895	0.877706	0.89783	1.3711
257.304	231.224	241.516	382.839		1.03957	0.9342	0.975783	1.54676
229.757	311.885	245.339	293.19		0.928272	1.26009	0.991227	1.18456
350.718	348.67	263.136	347.428		1.41698	1.40871	1.06313	1.40369
250.108	319.305	257.888	369.357		1.0105	1.29007	1.04193	1.49229
250.359	332.203	255.527	339.076		1.01151	1.34218	1.03239	1.36995
250.555	273.797	208.48	385.535		1.0123	1.10621	0.842308	1.55765
236.47	259.725	194.833	359.666		0.955395	1.04935	0.787172	1.45314
235.901	313.383	238.966	363.14		0.953098	1.26614	0.965482	1.46717
251.272	285.675	229.539	363.94		1.0152	1.1542	0.927393	1.47041
234.245	307.438	199.712	336.523		0.946407	1.24212	0.806884	1.35963
280.38	257.578	236.909	356.318		1.1328	1.04068	0.957169	1.43961
253.232	278.508	250.701	315.663		1.02312	1.12524	1.01289	1.27535
242.006	287.003	226.535	342.45		0.977763	1.15956	0.915255	1.38358
260.738	282.033	306.715	343.618		1.05345	1.13948	1.2392	1.3883
252.96	266.024	394.582	371.425		1.02202	1.0748	1.59421	1.50065
253.889	284.854	392.476	395.639		1.02577	1.15088	1.5857	1.59848
235.912	322.279	325.108	400.824		0.953142	1.30209	1.31351	1.61943
249.192	338.735	335.965	346.829		1.0068	1.36857	1.35738	1.40127
241.268	272.652	359.628	353.832		0.97478	1.10158	1.45298	1.42956
275.846	300.119	506.547	348.178		1.11448	1.21255	2.04657	1.40672
261.109	277.952	363.355	421.323		1.05494	1.12299	1.46804	1.70225
303.43	272.38	298.153	382.711		1.22593	1.10048	1.20461	1.54625
234.585	290.673	412.745	357.837		0.947779	1.17439	1.66759	1.44575
257.998	272.558	366.603	330.837		1.04238	1.1012	1.48117	1.33666
246.424	287.431	367.058	296.753		0.995613	1.16129	1.483	1.19895
245.114	312.022	379.853	339.72		0.990321	1.26065	1.5347	1.37255
235.846	333.491	370.442	344.287		0.952874	1.34739	1.49667	1.391
248.949	316.794	363.208	338.759		1.00581	1.27992	1.46745	1.36867
233.532	273.689	340.827	332.961		0.943526	1.10577	1.37702	1.34524
233.34	337.265	325.084	367.086		0.942751	1.36263	1.31342	1.48312
243.819	348.254	372.745	603.24		0.985086	1.40703	1.50598	2.43724
325.838	310.698	488.298	314.819		1.31646	1.25529	1.97284	1.27195
315.378	271.991	406.659	395		1.2742	1.09891	1.643	1.5959
359.326	270.601	338.881	314.857		1.45176	1.09329	1.36916	1.2721
344.959	323.692	365.952	348.349		1.39372	1.30779	1.47853	1.40741
330.358	316.806	346.303	327.968		1.33473	1.27997	1.39915	1.32507
311.501	291.782	362.62	346.349		1.25854	1.17887	1.46507	1.39933
317.093	264.994	365.258	323.929		1.28113	1.07064	1.47573	1.30875
314.37	253.051	334.188	308.109		1.27013	1.02239	1.3502	1.24483
328.377	268.485	334.336	325.804		1.32672	1.08474	1.3508	1.31633
319.027	341.456	323.721	337.78		1.28895	1.37957	1.30791	1.36471
363.673	271.254	327.74	349.159		1.46933	1.09593	1.32415	1.41069
324.371	274.966	444.66	386.601		1.31054	1.11093	1.79653	1.56196
320.689	279.065	481.08	372.26		1.29566	1.12749	1.94368	1.50402
317.412	340.614	304.867	291.704		1.28242	1.37616	1.23174	1.17855
351.008	295.374	333.428	307.704		1.41816	1.19338	1.34713	1.2432
327.645	273.272	327.872	333.095		1.32377	1.10408	1.32468	1.34579
334.111	280.035	379.418	383.793		1.34989	1.13141	1.53294	1.55062
316.487	285.442	351.07	339.292		1.27869	1.15326	1.41841	1.37082
352.84	275.222	308.786	324.484		1.42556	1.11196	1.24757	1.31099
319.151	375.62	369.419	365.551		1.28945	1.5176	1.49254	1.47692
315.577	315.715	345.792	303.154		1.27501	1.27556	1.39708	1.22481
344.19	328.508	476.153	312.402		1.39061	1.32725	1.92377	1.26218
348.273	296.895	499.81	369.969		1.40711	1.19953	2.01935	1.49476
358.291	285.245	409.072	388.992		1.44758	1.15246	1.65275	1.57162
313.47	259.518	345.276	332.417		1.2665	1.04852	1.395	1.34304
311.909	261.41	369.124	324.245		1.26019	1.05616	1.49135	1.31003
318.483	272.001	393.352	288.424		1.28675	1.09895	1.58924	1.1653
310.077	310.921	348.483	347.058		1.25279	1.2562	1.40796	1.4022
305.908	285.755	365.122	322.08		1.23594	1.15452	1.47518	1.30128
307.314	273.049	317.614	447.201		1.24162	1.10318	1.28324	1.8068
324.215	282.449	336.744	303.061		1.30991	1.14116	1.36053	1.22444
304.358	301.806	333.773	314.821		1.22968	1.21937	1.34852	1.27195
310.678	298.825	346.167	389.185		1.25521	1.20732	1.3986	1.5724
323.659	333.446	382.42	331.978		1.30766	1.3472	1.54507	1.34127
335.254	273.612	433.884	338.542		1.35451	1.10546	1.753	1.36779
323.897	314.871	316.159	354.375		1.30862	1.27215	1.27736	1.43176
297.581	331.611	344.477	292.848		1.2023	1.33979	1.39177	1.18318
301.558	265.764	344.705	389.221		1.21837	1.07375	1.39269	1.57255
319.976	290.719	378.103	350.593		1.29278	1.17457	1.52763	1.41648
299.302	261.332	504.62	412.218		1.20925	1.05585	2.03878	1.66546
317.707	279.714	403.953	349.455		1.28361	1.13011	1.63207	1.41188
299.254	286.622	424.578	356.218		1.20906	1.15802	1.7154	1.43921
330.217	257.182	311.73	322.59		1.33416	1.03908	1.25946	1.30334
294.344	310.813	331.388	296.647		1.18922	1.25576	1.33889	1.19853
301.546	325.431	324.897	374.106		1.21832	1.31482	1.31266	1.51148
331.424	275.644	320.723	329.597		1.33903	1.11367	1.2958	1.33165
297.177	280.629	332.743	357.883		1.20067	1.13381	1.34436	1.44593
278.583	258.173	337.627	336.43		1.12554	1.04308	1.3641	1.35926
299.149	260.8	290.443	353.2		1.20864	1.0537	1.17346	1.42701
288.341	262.908	327.266	327.168		1.16497	1.06221	1.32223	1.32184
331.67	261.571	403.909	341.963		1.34003	1.05681	1.63189	1.38161
297.18	296.598	322.878	326.492		1.20068	1.19833	1.3045	1.3191
292.389	283.865	342.347	323.611		1.18132	1.14688	1.38316	1.30747
302.843	307.97	333.432	373.173		1.22356	1.24427	1.34715	1.50771
314.855	354.932	424.566	333.052		1.27209	1.43401	1.71535	1.34561
311.046	254.707	305.717	330.36		1.2567	1.02908	1.23517	1.33473
322.985	257.213	367.362	394.449		1.30494	1.0392	1.48423	1.59367
270.922	259.911	394.737	297.027		1.09459	1.0501	1.59483	1.20006
309.708	277.358	385.207	311.499		1.2513	1.12059	1.55633	1.25853
301.591	251.514	406.68	320.938		1.2185	1.01618	1.64309	1.29667
292.504	314.911	325.654	312.808		1.18179	1.27232	1.31572	1.26382
293.425	279.15	333.018	332.618		1.18551	1.12783	1.34547	1.34386
310.667	250.297	339.324	276.534		1.25517	1.01126	1.37095	1.11726
287.18	317.294	343.936	286.55		1.16028	1.28194	1.38958	1.15773
309.368	295.06	303.001	369.266		1.24992	1.19211	1.22419	1.49192
326.613	276.552	383.06	354.17		1.3196	1.11733	1.54765	1.43093
298.553	258.19	419.821	360.214		1.20623	1.04315	1.69618	1.45535
302.683	250.33	287.561	307.605		1.22291	1.01139	1.16182	1.2428
303.109	262.778	307.391	304.501		1.22463	1.06169	1.24194	1.23026
289.083	261.295	369.508	322.214		1.16796	1.0557	1.4929	1.30182
279.91	253.576	376.257	317.848		1.1309	1.02451	1.52017	1.28418
282.647	299.899	362.465	355.483		1.14196	1.21166	1.46444	1.43624
301.254	365.68	295.272	303.715		1.21714	1.47743	1.19297	1.22708
297.846	246.385	337.204	344.588		1.20337	0.995453	1.36239	1.39222
293.397	257.415	371.793	293.784		1.1854	1.04002	1.50213	1.18696
288.148	271.358	325.989	337.582		1.16419	1.09635	1.31707	1.36391
293.258	348.812	347.98	325.255		1.18483	1.40928	1.40593	1.31411
289.137	269.982	311.809	311.178		1.16819	1.09079	1.25978	1.25723
558.095	245.776	321.703	333.903		2.25484	0.992993	1.29976	1.34905
296.465	297.422	306.772	298.751		1.19779	1.20166	1.23943	1.20703
281.974	250.68	275.677	332.974		1.13924	1.01281	1.1138	1.34529
288.112	253.339	337.273	297.871		1.16404	1.02355	1.36266	1.20347
280.255	263.245	317.994	338.283		1.1323	1.06357	1.28477	1.36675
310.307	251.963	381.971	321.858		1.25372	1.01799	1.54325	1.30038
284.109	274.785	442.775	315.245		1.14787	1.1102	1.78892	1.27367
341.665	268.71	315.714	338.282		1.38041	1.08565	1.27556	1.36674
351.763	287.16	288.25	325.709		1.42121	1.1602	1.1646	1.31594
297.903	242.121	293.353	275.87		1.2036	0.978227	1.18521	1.11458
288.874	248.292	333.885	320.988		1.16712	1.00316	1.34897	1.29687
1321.07	261.928	304.177	317.444		5.33743	1.05825	1.22895	1.28255
703.364	338.854	404.68	333.546		2.84176	1.36905	1.635	1.3476
290.895	295.231	310.258	345.376		1.17529	1.1928	1.25352	1.3954
272.483	270.424	375.994	276.581		1.1009	1.09258	1.5191	1.11746
265.888	323.35	306.175	326.527		1.07425	1.30641	1.23702	1.31925
277.155	265.97	357.042	378.985		1.11977	1.07458	1.44253	1.53119
816.247	260.327	429.119	336.949		3.29784	1.05178	1.73374	1.36136
298.915	235.236	313.852	350.167		1.20769	0.95041	1.26804	1.41476
279.647	237.377	344.052	324.323		1.12984	0.959061	1.39005	1.31034
326.765	246.211	314.792	305.623		1.32021	0.99475	1.27184	1.23479
290.82	261.807	464.269	287.698		1.17498	1.05776	1.87576	1.16237
283.508	293.123	285.832	330.245		1.14544	1.18429	1.15483	1.33427
281.774	263.439	311.848	340.339		1.13844	1.06435	1.25994	1.37505
292.187	261.175	363.275	350.931		1.1805	1.05521	1.46772	1.41785
307.746	265.34	323.104	331.827		1.24337	1.07204	1.30542	1.34066
292.837	223.762	407.684	356.587		1.18313	0.904053	1.64714	1.4407
297.442	251.587	341.147	311.496		1.20174	1.01647	1.37832	1.25852
338.184	343.464	316.654	339.947		1.36634	1.38768	1.27936	1.37347
272.228	302.509	317.168	325.839		1.09987	1.22221	1.28143	1.31647
279.729	244.773	436.148	406.215		1.13017	0.988942	1.76214	1.64121
337.613	232.893	327.32	457.016		1.36404	0.940942	1.32245	1.84645
299.388	245.059	322.583	341.919		1.2096	0.990096	1.30331	1.38144
394.941	283.172	311.874	342.328		1.59566	1.14409	1.26005	1.38309
287.686	267.279	446.227	340.827		1.16232	1.07987	1.80286	1.37702
281.368	274.438	324.656	321.704		1.13679	1.10879	1.31169	1.29976
1047.93	299.078	287.683	288.512		4.2339	1.20835	1.16231	1.16566
274.13	242.707	286.374	407.642		1.10755	0.980593	1.15702	1.64697
287.783	290.6	314.914	337.901		1.16271	1.17409	1.27233	1.3652
268.046	256.296	325.523	279.141		1.08297	1.0355	1.31519	1.1278
372.465	244.112	296.428	328.234		1.50485	0.98627	1.19764	1.32614
285.012	236.308	320.722	349.008		1.15152	0.954741	1.29579	1.41008
334.597	250.223	287.408	329.441		1.35185	1.01096	1.1612	1.33102
327.447	253.174	302.42	363.123		1.32296	1.02288	1.22185	1.46711
273.197	241.746	321.415	367.941		1.10378	0.976713	1.2986	1.48657
266.82	240.629	317.47	343.335		1.07802	0.9722	1.28265	1.38716
290.19	231.658	333.576	298.423		1.17244	0.935955	1.34773	1.2057
266.159	244.638	298.369	329.055		1.07535	0.988397	1.20548	1.32946
275.692	219.777	293.148	318.94		1.11386	0.88795	1.18439	1.28859
282.781	300.417	442.685	411.472		1.1425	1.21376	1.78855	1.66244
286.385	253.825	277.745	396.002		1.15707	1.02551	1.12216	1.59994
912.469	249.557	282.581	294.843		3.68659	1.00827	1.14169	1.19124
266.425	220.581	274.563	371.441		1.07642	0.8912	1.1093	1.50071
272.232	239.974	284.412	335.17		1.09988	0.969551	1.14909	1.35417
269.022	264.258	309.423	363.293		1.08691	1.06767	1.25014	1.46779
356.892	305.132	309.891	410.496		1.44193	1.23281	1.25203	1.6585
367.891	236.464	311.563	329.772		1.48637	0.955371	1.25879	1.33236
267.016	231.44	316.701	326.058		1.07881	0.935075	1.27955	1.31735
284.379	281.538	332.684	293.735		1.14896	1.13748	1.34413	1.18676
273.589	256.456	295.543	279.804		1.10537	1.03615	1.19406	1.13048
272.761	257.632	289.811	303.743		1.10202	1.0409	1.17091	1.2272
279.756	273.883	320.822	298.508		1.13028	1.10655	1.2962	1.20604
259.538	244.074	265.802	292.632		1.0486	0.986119	1.0739	1.1823
268.852	267.567	299.321	315.783		1.08623	1.08104	1.20933	1.27584
299.577	246.499	336.252	318.772		1.21036	0.995914	1.35854	1.28791
295.79	319.507	280.651	291.459		1.19506	1.29089	1.1339	1.17756
255.325	277.414	318.938	305.607		1.03158	1.12082	1.28859	1.23473
268.034	213.955	290.14	293.685		1.08292	0.864431	1.17224	1.18656
252.113	228.451	314.699	298.784		1.0186	0.922998	1.27146	1.20716
263.717	305.328	315.501	278.535		1.06548	1.2336	1.2747	1.12535
280.801	263.79	353.375	338.537		1.1345	1.06577	1.42772	1.36777
305.201	210.164	265.791	349.677		1.23308	0.849115	1.07386	1.41278
252.036	254.599	312.035	369.236		1.01829	1.02864	1.2607	1.4918
267.424	282.431	343.875	309.326		1.08046	1.14109	1.38934	1.24975
270.154	239.634	277.586	343.849		1.09149	0.96818	1.12151	1.38923
260.503	322.642	309.879	345.926		1.0525	1.30355	1.25198	1.39763
263.129	254.872	376.855	351.89		1.0631	1.02974	1.52258	1.42172
275.791	312.707	336.138	322.428		1.11426	1.26341	1.35808	1.30269
260.393	281.483	364.101	326.476		1.05205	1.13726	1.47106	1.31904
264.02	287.306	278.496	333.312		1.06671	1.16078	1.12519	1.34666
289.108	250.607	285.355	297.839		1.16807	1.01251	1.1529	1.20334
258.916	235.248	328.011	325.4		1.04608	0.950457	1.32524	1.31469
255.401	299.539	293.72	301.591		1.03188	1.21021	1.1867	1.2185
310.672	287.716	288.776	391.438		1.25519	1.16244	1.16672	1.5815
269.085	235.968	299.86	289.51		1.08717	0.953368	1.21151	1.16969
288.053	230.558	275.244	359.426		1.1638	0.93151	1.11205	1.45217
263.924	208.246	320.265	329.095		1.06632	0.841362	1.29395	1.32963
291.862	232.735	314.731	320.964		1.17919	0.940307	1.27159	1.29677
247.234	228.595	256.84	342.179		0.998884	0.923579	1.0377	1.38249
352.269	202.054	286.352	342.988		1.42325	0.816345	1.15693	1.38576
261.686	322.018	313.334	297.348		1.05727	1.30103	1.26594	1.20136
254.388	246.967	291.174	330.669		1.02779	0.997806	1.17641	1.33598
280.059	277.976	277.51	331.038		1.1315	1.12309	1.12121	1.33747
263.419	248.266	293.108	352.147		1.06428	1.00306	1.18423	1.42276
256.995	231.213	293.482	345.66		1.03832	0.934157	1.18574	1.39655
291.328	273.655	362.871	356.01		1.17704	1.10563	1.46609	1.43837
247.484	294.7	299.985	318.271		0.999893	1.19066	1.21201	1.28589
265.681	256.412	283.87	350.543		1.07342	1.03597	1.1469	1.41628
242.296	333.263	290.63	328.92		0.978934	1.34646	1.17422	1.32892
252.15	216.834	276.617	347.491		1.01875	0.876061	1.1176	1.40395
299.025	256.422	240.963	323.184		1.20813	1.03601	0.973549	1.30574
252.681	324.823	292.23	282.622		1.02089	1.31236	1.18068	1.14186
257.101	255.428	446.697	364.269		1.03875	1.03199	1.80476	1.47173
253.559	310.645	304.725	347.087		1.02444	1.25508	1.23116	1.40232
250.634	263.646	326.182	352.111		1.01262	1.06519	1.31785	1.42261
275.221	298.103	300.506	325.774		1.11196	1.20441	1.21412	1.31621
257.441	239.964	293.179	318.994		1.04012	0.969512	1.18451	1.28881
240.696	245.601	305.547	291.308		0.972469	0.992286	1.23448	1.17695
247.418	248.451	307.21	406.808		0.999628	1.0038	1.2412	1.6436
252.14	262.862	311.385	319.331		1.01871	1.06202	1.25807	1.29018
242.285	241.757	297.21	298.758		0.978889	0.976757	1.2008	1.20705
248.585	205.959	274.956	343.701		1.00434	0.832123	1.11089	1.38864
258.333	230.393	263.188	282.439		1.04373	0.930843	1.06334	1.14112
266.879	258.162	276.562	418.123		1.07826	1.04304	1.11738	1.68932
257.507	283.295	339.456	471.499		1.04039	1.14458	1.37149	1.90497
233.97	245.437	314.381	316.96		0.945297	0.991626	1.27017	1.28059
247.794	292.848	274.732	332.761		1.00115	1.18318	1.10998	1.34443
255.923	361.049	261.783	366.649		1.03399	1.45872	1.05767	1.48135
247.603	271.5	314.837	296.338		1.00038	1.09693	1.27202	1.19728
258.642	297.136	302.179	309.478		1.04497	1.2005	1.22087	1.25037
256.862	231.284	322.444	393.468		1.03778	0.934445	1.30275	1.5897
239.724	334.548	277.094	285.981		0.968543	1.35165	1.11953	1.15543
245.148	262.051	287.637	314.15		0.990457	1.05875	1.16212	1.26924
616.864	198.284	275.891	314.31		2.49228	0.801114	1.11467	1.26989
238.942	256.973	294.819	339.832		0.965384	1.03823	1.19114	1.37301
266.266	270.484	267.662	276.043		1.07578	1.09282	1.08142	1.11528
248.205	303.027	275.177	334.401		1.00281	1.2243	1.11178	1.35106
252.955	235.678	290.664	304.103		1.022	0.952197	1.17435	1.22865
229.089	213.054	232.916	304.728		0.925576	0.860788	0.941038	1.23118
238.548	220.824	247.833	293.643		0.96379	0.892182	1.0013	1.18639
237.147	301.058	265.284	327.791		0.95813	1.21635	1.07181	1.32435
244.674	232.248	289.92	332.021		0.98854	0.938339	1.17135	1.34145
244.582	206.473	265.221	345.229		0.98817	0.834201	1.07156	1.39481
243.303	246.169	316.963	296.94		0.983004	0.994584	1.28061	1.19971
226.25	322.767	306.539	328.14		0.914104	1.30405	1.23849	1.32576
244.845	216.483	335.612	346.955		0.989231	0.874645	1.35596	1.40178
287.477	314.28	281.151	323.581		1.16148	1.26977	1.13592	1.30734
233.273	427.405	241.571	306.554		0.942479	1.72682	0.976005	1.23855
225.885	243.927	257.953	344.263		0.912628	0.985524	1.04219	1.3909
230.949	258.008	253.217	283.26		0.93309	1.04241	1.02306	1.14444
257.887	340.121	349.058	316.404		1.04193	1.37417	1.41028	1.27835
256.424	199.713	232.801	311.302		1.03601	0.80689	0.940571	1.25774
227.983	268.154	256.693	296.409		0.921105	1.08341	1.0371	1.19756
261.951	276.032	216.206	325.712		1.05835	1.11524	0.873523	1.31595
233.059	241.338	325.81	340.269		0.941613	0.975063	1.31635	1.37477
238.354	240.991	276.16	324.165		0.963009	0.97366	1.11575	1.3097
235.609	256.649	248.484	316.228		0.951918	1.03693	1.00394	1.27764
262.113	238.559	298.258	295.957		1.059	0.963836	1.20504	1.19574
255.193	257.766	298.986	345.567		1.03104	1.04144	1.20797	1.39617
241.437	272.395	268.771	337.815		0.975462	1.10054	1.0859	1.36485
235.547	234.045	230.441	343.423		0.951667	0.945598	0.931038	1.38751
250.947	195.998	271.886	370.186		1.01388	0.791878	1.09848	1.49564
231.966	272.796	258.512	327.438		0.937199	1.10216	1.04445	1.32293
307.279	219.074	286.384	356.804		1.24148	0.885113	1.15706	1.44157
231.992	237.572	312.618	369.452		0.937302	0.959847	1.26305	1.49268
238.4	270.882	320.171	341.922		0.963192	1.09443	1.29357	1.38145
260.224	228.83	507.866	370.036		1.05137	0.924528	2.0519	1.49504
269.257	214.243	241.488	310.647		1.08786	0.865592	0.97567	1.25509
216.829	232.357	279.632	326.032		0.876041	0.93878	1.12978	1.31725
247.076	286.358	277.501	354.504		0.998247	1.15695	1.12117	1.43228
239.357	234.344	287.187	321.669		0.967061	0.946806	1.1603	1.29962
247.988	255.982	411.076	389.303		1.00193	1.03423	1.66084	1.57288
234.603	265.973	291.728	361.777		0.947854	1.07459	1.17865	1.46166
234.961	278.418	264.783	349.666		0.949301	1.12488	1.06979	1.41273
231.335	283.862	234.299	328.444		0.934648	1.14687	0.946623	1.32699
244.385	232.312	280.079	331.107		0.987374	0.938597	1.13159	1.33775
254.946	343.88	330.806	389.711		1.03005	1.38936	1.33654	1.57452
246.79	250.963	243.187	378.086		0.99709	1.01395	0.982536	1.52756
225.443	223.817	291.438	366.852		0.910842	0.904274	1.17748	1.48217
235.187	356.09	327.696	356.773		0.950212	1.43869	1.32397	1.44145
249.422	228.255	309.312	368.602		1.00772	0.922207	1.24969	1.48924
242.851	267.066	278.131	317.243		0.981176	1.07901	1.12372	1.28174
235.073	350.148	274.248	327.682		0.949752	1.41468	1.10803	1.32391
[truncated: 856 more rows]

## Sheet: Fig 3b
Cellular MFI						Normalized to Ctrl WOHS
[truncated: 2,694 more rows]

[truncated: 8 more sheets: Fig 3d, Fig 3e, Fig 5b, Fig 5d, Suppl Fig 1c, Suppl Fig 2, Suppl Fig 3a, Suppl Fig 3b]
